# Supplementary material for: Long Non-Coding RNAs Target Pathogenetically Relevant Genes and Pathways in Rheumatoid Arthritis
Source: Cells. 2019 Aug 2;8(8):816. doi: 10.3390/cells8080816 (PMC6721587; doi:10.3390/cells8080816)
Supplement: Supplementary file 1 [file cells-08-00816-s001.zip]

Archive with 6 entries (6 files):
- Supplementary table 5_RA.xlsx
- Supplementary table 4_AR.xlsx
- Supplementary table 3_AR.xlsx
- Supplementary table 2_97.xlsx
- Supplementary table 1_942.xlsx
- Figure S1_RA.tif
