# Supplementary material for: Long Non-Coding RNAs Target Pathogenetically Relevant Genes and Pathways in Rheumatoid Arthritis
Source: Cells. 2019 Aug 2;8(8):816. doi: 10.3390/cells8080816 (PMC6721587; doi:10.3390/cells8080816)
Supplement: Supplementary file 1 [file cells-08-00816-s001.zip › Supplementary table 5_RA.xlsx]

## Sheet: Foglio1
Supplementary table 5. Modulated genes in RA patients that are included in the six modules.
M1	M2	M3	M4	M5	M6
POLR2E	ANO6	ATP5D	SYVN1	IL10	VPS29
POLR2L	ATP5J2	ATP5F1	SEL1L	JUND	VPS35
CSTF3	ATP6V0B	LIG4	RAD50	MMP9	VPS41
PAPOLA	ATP6V0C	IL10RA	MRE11A	ARHGAP35	VPS18
SF3A2	TCIRG1	TERF2	COPB2	SRC	VPS8
SF3A1	ATP6AP1	UBE2I	COPE	RHOG	STX12
HNRNPA0	DGAT1	RPF2	POLR3B	ARHGDIA	ARL8A
HNRNPL	AGPAT2	GNL2	ATM	STAT6
SF3B4	CD36	TRAPPC1	H2AFX	SMAD3
CUL3	AP1M1	ATP5G2	NDUFS8	ITGA5
UBE2M	KCNAB2	DKC1	NDUFB11	AKT2
CWC22	TRPM2	WDR18	CYC1	RELA
SRRM2	TSPAN14	DCAF13	ACD	RHOF
UBE2A	SLC44A2	TUBB4B	HYOU1	RUNX3
PPIL1		KIAA0020	PDIA4	OSM
KLHL21		JAK3	RAB1B	GDNF
CUL5		ITGAX	PHC1	TP63
SOCS1		TYK2	CBX4
SOCS3		PAK1IP1	RPLP2
LTN1		CYB5R3	EIF3G
RNF126		ARSA	HIST1H3A
CPSF7		IL2RB	TRIM28
ASB6		NFATC1	NACA
U2AF1L4		GRWD1	THBS1
SPSB1		TRMT1L	KMT2B
FBXL5		CXCL16	EIF5A
FBXW5		CXCR5	DERL3
FBXL12		ADCY7	BAP1
ZNRF1		HMHA1	PLEC
		GNB2	ASXL1
		TAS2R14	ERN1
		TAS2R10	PCGF5
		CCR4	ATF4
		DPP7	VPS45
		TAS2R30	BRD4
		PTGES2	COG5
			KDM6B
			BET1L
			STXBP2
			DYNC1I2
			SURF4
