# Supplementary material for: Long Non-Coding RNAs Target Pathogenetically Relevant Genes and Pathways in Rheumatoid Arthritis
Source: Cells. 2019 Aug 2;8(8):816. doi: 10.3390/cells8080816 (PMC6721587; doi:10.3390/cells8080816)
Supplement: Supplementary file 1 [file cells-08-00816-s001.zip › Supplementary table 4_AR.xlsx]

## Sheet: Foglio1
Supplementary table 4. Enriched signaling pathways in which are involved modulated genes that are targeted by the selected lncRNAs.
RP11-498C9.15		FTX		HNRNPU-AS1		RP4-714D9.5		RP11-73E17.2		MIATNB
Biological pathway	Bonferroni corrected p-value	Biological pathway	Bonferroni corrected p-value	Biological pathway	Bonferroni corrected p-value	Biological pathway	Bonferroni corrected p-value	Biological pathway	Bonferroni corrected p-value	Biological pathway	Bonferroni corrected p-value
Beta1 integrin cell surface interactions	0.00410312	Proteoglycan syndecan-mediated signaling events	0.017744	Proteoglycan syndecan-mediated signaling events	0.0073022	no significantly enriched pathways		no significantly enriched pathways		no significantly enriched pathways
Integrin family cell surface interactions	0.00595173	Beta1 integrin cell surface interactions	0.0190014
IFN-gamma pathway	0.00815404	Integrin family cell surface interactions	0.0257316
PAR1-mediated thrombin signaling events	0.00849849	GMCSF-mediated signaling events	0.045605
Thrombin/protease-activated receptor (PAR) pathway	0.00861625	IL3-mediated signaling events	0.0471475
Plasma membrane estrogen receptor signaling	0.00873552	Alpha9 beta1 integrin signaling events	0.052637
Endothelins	0.00948371
Glypican pathway	0.0143818
Proteoglycan syndecan-mediated signaling events	0.0157703
Signaling events mediated by focal adhesion kinase	0.0295639
Class I PI3K signaling events mediated by Akt	0.0295639
Internalization of ErbB1	0.0295639
Arf6 downstream pathway	0.0295639
Arf6 trafficking events	0.0295639
EGF receptor (ErbB1) signaling pathway	0.0295639
Urokinase-type plasminogen activator (uPA) and uPAR-mediated signaling	0.0295639
ErbB1 downstream signaling	0.0295639
S1P1 pathway	0.0295639
Arf6 signaling events	0.0295639
mTOR signaling pathway	0.0295639
Insulin Pathway	0.0295639
PDGFR-beta signaling pathway	0.0295639
Class I PI3K signaling events	0.0295639
EGFR-dependent Endothelin signaling events	0.0299497
IGF1 pathway	0.0307351
GMCSF-mediated signaling events	0.0311348
IL5-mediated signaling events	0.0311348
Signaling events mediated by Hepatocyte Growth Factor Receptor (c-Met)	0.0315393
PDGF receptor signaling network	0.0315393
IL3-mediated signaling events	0.0323627
Nectin adhesion pathway	0.0323627
Signaling events mediated by VEGFR1 and VEGFR2	0.0327817
Glypican 1 network	0.0340688
Syndecan-1-mediated signaling events	0.0345079
VEGF and VEGFR signaling network	0.0363169
Alpha9 beta1 integrin signaling events	0.0367825
Sphingosine 1-phosphate (S1P) pathway	0.0396926
ErbB receptor signaling network	0.0396926
Integrin-linked kinase signaling	0.0446431
