# Supplementary material for: Long Non-Coding RNAs Target Pathogenetically Relevant Genes and Pathways in Rheumatoid Arthritis
Source: Cells. 2019 Aug 2;8(8):816. doi: 10.3390/cells8080816 (PMC6721587; doi:10.3390/cells8080816)
Supplement: Supplementary file 1 [file cells-08-00816-s001.zip › Supplementary table 3_AR.xlsx]

## Sheet: Foglio1
Supplementary table 3. Modulated genes in RA patients that are targeted by miRNA targets of the selected lncRNAs.
HNRNPU-AS1	FTX	MIATNB	RP11-498C9.15	RP4-714D9.5	RP11-73E17.2
AAED1	AAED1	ANKRD62	AKT2	ADAM19	C11orf57
ADAM19	ALKBH5	CPSF7	ANO6	ARMC1	CD6
AKAP9	AP2A2	IER5	ARL4C	BAZ2B	EMC2
AKIRIN1	APBB3	KLF3	ATG4D	C20orf194	HAT1
ANO6	ARHGAP9	MAPK1IP1L	ATM	CBLN4
AP2A2	ARID5B	NR4A2	ATP5G2	CNNM4
ARHGAP9	ARL8A	PHC1	ATXN1L	DDIT4
ARL4A	ASB6	PRDM1	ATXN2L	DENND4B
ARL4C	ATG4D	TRAF4	BAZ2B	DPY30
ATG4D	BCL3	ZNF148	C20orf194	DUSP5
ATP13A2	BET1L	ZNRF1	C5orf51	EBAG9
ATP6V0B	C11orf57		CASZ1	ERGIC2
ATXN1L	C20orf194		CBFA2T2	FAR1
BAP1	CALU		CD81	FOSL2
BHLHE40	CAMTA2		CHAMP1	FOXN2
BLZF1	CD6		CLCN3	GALNT7
C11orf57	CD79A		CNN2	ITGA5
C15orf39	CUL3		COTL1	KLF2
C20orf194	CWC22		CRTC2	MAFK
C5orf51	DDIT4		CUL3	MEF2D
C7orf26	DNAJB1		DDIT4	PER2
CALU	DNAJC7		DEXI	PTGER4
CASZ1	DPY30		DPY30	RNF166
CBX4	ELL2		DUSP5	RNF38
CCSER2	EMC2		EBAG9	SERTAD3
CD79A	FAM117A		FCHSD2	SIK1
CHAMP1	FAM89B		FOXJ3	TGIF1
CLCN3	FBRS		FOXN2
COTL1	FOXJ3		FRA10AC1
CRTC2	FOXN2		GCH1
CSNK1G2	FXYD5		GORASP2
CSRNP1	GABARAPL1		HNRNPA0
CSTF3	GRASP		JUNB
DDIT4	GSK3A		JUND
DENND4B	H2AFX		KHSRP
DEXI	HAT1		KLF2
DGAT1	KDM6B		KLF3
DNAJB1	KXD1		LAT
DUSP5	LTB		LRP5
DYRK1B	MAL		LRRC8A
ELL2	MAP2K3		LTB
ENTHD2	2009-03-01		MAFK
EPB41	MARCKS		MAL
ERF	MINK1		MAPK1IP1L
ERGIC2	NELL2		MAPKAPK2
ERN1	NR4A2		MARCKS
ERRFI1	ORAI1		MEF2D
FAM134A	OSM		MIDN
FAM46C	PAPOLA		MINK1
FAM53C	PATL1		MXD4
FOSL2	PCGF5		NACA
FOXJ3	PFN1		NCK2
FOXN2	PHF1		NELL2
FPGS	PHF14		NR4A2
GALNT7	PI4K2A		PCGF5
GCH1	PLAGL2		PDCD10
GDNF	PLK3		PHF2
GGNBP2	PLP2		PHF6
GSK3A	PNRC1		PIP5K1C
H2AFX	PPIL1		PLCB1
HES1	PPP6R1		PNRC1
HIP1R	PYGO2		PPIF
HSD17B11	RELA		PRDM1
IER5	RNF38		PRDM4
JMJD8	RUNX3		PSPC1
JUNB	SLC10A3		PTGER4
JUND	SMARCD1		PTGES2
KHSRP	SOCS1		RBM33
KLF3	SOCS3		RELA
KXD1	SPATA2		RNF38
LFNG	SSBP2		SACM1L
LRRC32	STX12		SEL1L
LRRC8A	SYNGR2		SH3BGRL3
MAP2K7	TAF10		SIK1
MAPK1IP1L	TERF2		SMARCD1
MARCKS	TEX261		SOCS3
MEPCE	TFAM		SP2
MESDC1	TFRC		SPATA2
MGAT1	TGIF1		SPIN1
MINK1	THBS1		SRC
MLF1	TMEM184B		SSBP2
MLF2	TNPO2		STAU2
MXD4	TP53INP2		STX12
NCK2	TRIM8		SURF4
NELL2	TSPAN18		TERF2
NR4A2	UBE2I		TFRC
ORAI1	VPS35		TGIF1
ORAI2	VPS37B		THBS1
PCGF5	WBP1L		TMEM189
PDCD10	ZBTB39		TMEM189-UBE2V1
PHF6	ZBTB4		TMEM248
PHRF1	ZDHHC18		TNPO2
PI4K2A	ZFP36L1		TRIM8
PNN	ZFP36L2		TRIOBP
PPP2R4	ZNF384		VARS
PQLC1	ZNF772		VPS45
PRDM1			WBP1L
PRDM4			WEE1
PSPC1			YPEL2
PXK			ZBTB21
PYGO2			ZBTB4
R3HDM1			ZBTB7A
RBM33			ZFP36L1
REEP4			ZFP36L2
RELA			ZFP62
RNF38			ZNF148
SEL1L
SERTAD3
SH3BGRL3
SH3BP1
SIK1
SLC10A3
SLC26A6
SLC35A1
SLC7A1
SMARCD1
SOCS1
SOCS3
SP2
SPPL3
SSBP2
STX12
SURF4
SYVN1
TERF2
TFAM
TFRC
TGIF1
THBS1
TIMM17B
TMC8
TMEM165
TNPO2
TRAF3IP3
TRAPPC6B
TRIM8
TRMT1L
TSPAN14
TSPAN18
UBALD2
UBE2I
ULK3
VOPP1
VPS37B
VPS41
VPS45
WBP1L
WEE1
YPEL2
ZBTB39
ZBTB7A
ZC3H12A
ZCCHC17
ZFP36L1
ZFP62
ZNF148
ZNF33B
ZNF384
ZNF772
ZNF780B
ZNRF1
