# Supplementary material for: Long Non-Coding RNAs Target Pathogenetically Relevant Genes and Pathways in Rheumatoid Arthritis
Source: Cells. 2019 Aug 2;8(8):816. doi: 10.3390/cells8080816 (PMC6721587; doi:10.3390/cells8080816)
Supplement: Supplementary file 1 [file cells-08-00816-s001.zip › Supplementary table 2_97.xlsx]

## Sheet: AR_mRNAdescriptionLong_fdr0.05_
Gene Symbol	Description	Fold Change	FDR P-value	mRNA Accession
E2F3-IT1	E2F3 intronic transcript 1 (non-protein coding)	-2.68	0.0368	ENST00000433182.1
FOXP1-IT1	FOXP1 intronic transcript 1 (non-protein coding)	-4.4	0.0077	ENST00000498714.1
FTX	FTX transcript, XIST regulator (non-protein coding)	-2.03	0.0493	NR_028379
HNRNPU-AS1	Homo sapiens HNRNPU antisense RNA 1 (HNRNPU-AS1), long non-coding RNA.	-2.64	0.0337	NR_026778
ITFG2	integrin alpha FG-GAP repeat containing 2	-2.3	0.0193	OTTHUMT00000398194
KCNQ5-IT1	KCNQ5 intronic transcript 1	-3.67	0.0042	NR_120503
LEF1-AS1	LEF1 antisense RNA 1	-4.12	0.0117	NR_029373
LINC01537	long intergenic non-protein coding RNA 1537	2.18	0.0381	NR_126364
LINC00426	long intergenic non-protein coding RNA 426	3.03	0.0138	NR_024464
LINC00528	long intergenic non-protein coding RNA 528	2.77	0.0129	NR_103718
LINC00615	long intergenic non-protein coding RNA 615	1.86	0.0428	NR_038868
LINC00623	long intergenic non-protein coding RNA 623	-2.85	0.0235	NR_024510
LINC00672	long intergenic non-protein coding RNA 672	-1.89	0.0413	NR_038847
MIATNB	MIAT neighbor (non-protein coding)	-2	0.0415	NR_110543
MMP24-AS1	MMP24 antisense RNA 1	2.99	0.0186	NR_102705
RP11-360I2.1	novel transcript	-3.4	0.0083	ENST00000606105.1
RP1-257A7.5	novel transcript	-3.27	0.0098	ENST00000606393.1
CTC-429P9.2	novel transcript	3.07	0.0106	ENST00000597226.1
RP11-283I3.6	novel transcript	-2.74	0.0132	ENST00000570140.1
AP001056.1	novel transcript	2.49	0.0188	ENST00000411956.1
RP11-1100L3.8	novel transcript	3.27	0.0207	ENST00000564363.1
RP11-218F10.3	novel transcript	-3.98	0.0252	ENST00000609356.1
RP5-945F2.2	novel transcript	1.95	0.0265	ENST00000424888.2
AC006380.3	novel transcript	-2.39	0.0272	ENST00000433356.1
RP11-423P10.2	novel transcript	-2.93	0.0281	ENST00000606229.1
RP11-758H9.2	novel transcript	2.4	0.0287	OTTHUMT00000473592
RP11-159G9.5	novel transcript	-1.89	0.0289	OTTHUMT00000479603
RP11-571I18.4	novel transcript	-2.66	0.0293	ENST00000609843.1
RP11-434B12.1	novel transcript	-2.13	0.0307	ENST00000569008.1
RP11-419I17.1	novel transcript	-4.89	0.0317	ENST00000602979.1
RP11-46D6.1	novel transcript	1.91	0.0317	ENST00000562549.2
RP11-357H3.1	novel transcript	2.33	0.0341	ENST00000579775.1
RP11-111M22.4	novel transcript	-2.13	0.0354	ENST00000606980.1
RP11-667K14.3	novel transcript	3.22	0.0356	ENST00000572790.1
RP5-903G2.2	novel transcript	-2.67	0.036	ENST00000527543.1
RP11-798G7.8	novel transcript	-3.36	0.0381	ENST00000587960.1
RP11-75L1.1	novel transcript	-2.93	0.0383	ENST00000541404.1
RP11-498C9.15	novel transcript	2.5	0.0387	ENST00000582866.1
RP4-535B20.4	novel transcript	-2.9	0.0429	ENST00000607528.1
RP4-803J11.2	novel transcript	-3.55	0.0438	ENST00000418348.1
RP11-775C24.5	novel transcript	2.8	0.0442	OTTHUMT00000474145
RP11-94C24.6	novel transcript	-1.92	0.0451	ENST00000502300.1
RP11-660M5.1	novel transcript	-2.2	0.0456	ENST00000604448.1
RP11-25K19.1	novel transcript	2.19	0.0465	ENST00000517898.1
RP1-111B22.3	novel transcript	-3.05	0.0479	ENST00000607298.1
RP4-673M15.1	novel transcript antisense to PURB	2.52	0.0368	ENST00000608450.1
RP11-787I22.3	novel transcript antisense to SESN1	-2.05	0.049	ENST00000605885.1
RP11-260M2.1	novel transcript antisesnse to KANSL1L	-3.06	0.0151	ENST00000608095.1
RP4-714D9.5	novel transcript sense overlapping SLC35A3 & HIAT1	-3.23	0.008	ENST00000564623.1
RP11-26J3.3	novel transcript sensintronic to MRPS28	-2.13	0.0375	ENST00000606512.1
RP11-932O9.8	novel transcript, antisense to AC026150.11	-2.1	0.0372	ENST00000602595.1
RP11-147L13.2	novel transcript, antisense to AMZ2	2.09	0.0263	ENST00000577698.1
RP11-73E17.2	novel transcript, antisense to BAZ1A	2.74	0.0179	ENST00000557373.1
AF129408.17	novel transcript, antisense to BRWD1	-3.18	0.0238	ENST00000608767.1
RP11-513M16.7	novel transcript, antisense to DENND4C	-2.46	0.0397	ENST00000609609.1
CTD-2006H14.2	novel transcript, antisense to FAM92A1	-2.15	0.0289	ENST00000607706.1
AC100830.4	novel transcript, antisense to ornithine decarboxylase antizyme 2 OAZ2	-2.45	0.0374	ENST00000583044.1
RP11-5C23.2	novel transcript, antisense to PAXIP1	-3.58	0.0295	ENST00000609134.1
RP11-5C23.1	novel transcript, antisense to PAXIP1	-2.1	0.0304	ENST00000608064.1
RP11-415F23.4	novel transcript, antisense to RFTN1	-3.14	0.0141	ENST00000606713.1
RP11-415F23.3	novel transcript, antisense to RFTN1	-3.08	0.0164	ENST00000607363.1
RP5-1074L1.4	novel transcript, antisense to SLC16A4	-4.02	0.0318	ENST00000609909.1
RP11-727F15.12	novel transcript, antisense to TAF6L	2.25	0.0476	ENST00000601484.1
CTD-2033D15.1	novel transcript, antisense to THBS1	6.84	0.0342	ENST00000560769.1
RP11-797A18.3	novel transcript, antisense to TSPAN3	-2.3	0.0463	ENST00000560446.1
RP11-519C12.1	novel transcript, inronic to KIAA1370	-1.96	0.0363	ENST00000566282.1
RP11-747H7.3	novel transcript, intronic to CATSPERB	-2.37	0.0406	ENST00000565058.1
LA16c-306A4.2	novel transcript, intronic to LMF1	-2.78	0.0431	ENST00000564460.1
RP11-395I6.3	novel transcript, overlapping N4BP2	-2.38	0.0331	ENST00000567102.1
RP11-53B2.2	novel transcript, sense intronic C18orf1	-2.43	0.0318	ENST00000587344.1
RP11-28F1.2	novel transcript, sense intronic to BCL2	-2.31	0.0358	ENST00000588307.1
RP11-16C1.2	novel transcript, sense intronic to GRB2	-3.04	0.0483	ENST00000578539.1
CTD-2574D22.4	novel transcript, sense intronic to KCTD13	-2.46	0.0341	ENST00000567795.1
RP11-697N18.4	novel transcript, sense intronic to KIAA0146	-3.41	0.0235	ENST00000602578.1
RP11-173A16.2	novel transcript, sense intronic to KIAA1468	-2.46	0.0286	ENST00000588561.1
RP11-53B2.6	novel transcript, sense intronic to LDLRAD4	-2.28	0.0335	ENST00000610087.1
RP11-449G16.1	novel transcript, sense intronic to MAP4K3	-2.38	0.0254	ENST00000609671.1
RP11-115H15.2	novel transcript, sense intronic to MED13L	-3.51	0.0184	ENST00000549373.1
KB-1958F4.1	novel transcript, sense intronic to PGCP	-2.96	0.0193	ENST00000602771.1
RP11-617F23.2	novel transcript, sense intronic to ZNF710	-4.4	0.0374	OTTHUMT00000417310
RP11-815J21.1	novel transcript, sense_intronic to AKAP13	-2.74	0.0498	ENST00000558757.1
CTD-2023M8.1	novel transcript	-2.23	0.0364	ENST00000512978.1
AC008753.4	novel transcript	-2.16	0.0457	ENST00000597420.1
AC106053.1	novel transcript	-2.91	0.0485	ENST00000431697.1
AC009505.2	putative novel transcript	3.86	0.0174	ENST00000427050.2
RP11-666A1.5	putative novel transcript	-2.25	0.0225	ENST00000415104.1
AC012074.2	putative novel transcript	-1.93	0.0411	ENST00000431557.1
RP11-798G7.6	putative novel transcript	-2.98	0.0451	ENST00000585761.1
CTD-2139B15.2	putative novel transcript	1.9	0.0463	ENST00000511821.1
SSSCA1-AS1	SSSCA1 antisense RNA 1 (head to head)	2.37	0.0354	NR_038923
LOC100133985	uncharacterized LOC100133985	2.3	0.0464	NR_024444
LOC100506071	uncharacterized LOC100506071	-3.3	0.0121	NR_038356
LOC101927391	uncharacterized LOC101927391	3.07	0.0077	NR_110084
LOC101928020	uncharacterized LOC101928020	-3.07	0.0338	NR_110291
LOC101929241	uncharacterized LOC101929241	-3.04	0.0397	NR_110165
LOC102723766	uncharacterized LOC102723766	-2.14	0.0342	NR_125933
ZDHHC20-IT1	ZDHHC20 intronic transcript 1 (non-protein coding)	-7.11	0.0064	ENST00000417513.1
