# Supplementary material for: Long Non-Coding RNAs Target Pathogenetically Relevant Genes and Pathways in Rheumatoid Arthritis
Source: Cells. 2019 Aug 2;8(8):816. doi: 10.3390/cells8080816 (PMC6721587; doi:10.3390/cells8080816)
Supplement: Supplementary file 1 [file cells-08-00816-s001.zip › Supplementary table 1_942.xlsx]

## Sheet: AR_MComplex_Coding_fdr0.05_fc1.
Gene Symbol	Description	Fold Change	FDR P-value	mRNA Accession
ZYX	zyxin	4.79	0.0102	NM_001010972
ZNF559-ZNF177	ZNF559-ZNF177 readthrough; zinc finger protein 177; zinc finger protein 559	-2.7	0.0397	NM_001172650
ZHX2	zinc fingers and homeoboxes 2	2.89	0.0062	NM_014943
ZMIZ1	zinc finger, MIZ-type containing 1	3.3	0.0124	NM_020338
ZGRF1	zinc finger, GRF-type containing 1	-3.2	0.0106	NM_018392
ZDHHC24	zinc finger, DHHC-type containing 24	1.95	0.0397	NM_207340
ZDHHC18	zinc finger, DHHC-type containing 18	3	0.0129	NM_032283
ZDHHC12	zinc finger, DHHC-type containing 12	2.52	0.0318	NM_032799
ZCCHC9	zinc finger, CCHC domain containing 9	-2.04	0.0449	NM_001131035
ZCCHC17	zinc finger, CCHC domain containing 17	-2.02	0.0267	NM_001282566
ZNF790	zinc finger protein 790	-2.38	0.0193	NM_001242800
ZNF780B	zinc finger protein 780B	-3.11	0.0181	ENST00000625684
ZNF780B	zinc finger protein 780B	-3.11	0.0181	ENST00000627167
ZNF772	zinc finger protein 772	-2.07	0.0286	NM_001024596
ZNF687	zinc finger protein 687	2.58	0.0281	NM_001304763
ZNF646	zinc finger protein 646	2.44	0.0274	NM_014699
ZNF555	zinc finger protein 555	-2.37	0.0492	NM_001172775
ZNF510	zinc finger protein 510	-2.32	0.0442	NM_014930
ZNF480	zinc finger protein 480	-2.34	0.0267	NM_001297624
ZNF384	zinc finger protein 384	2.3	0.0288	NM_001039920
ZNF37BP	zinc finger protein 37B, pseudogene	-2.07	0.0345	NR_026777
ZNF33B	zinc finger protein 33B	-1.84	0.0415	NM_001305033
ZNF296	zinc finger protein 296	1.91	0.0335	NM_145288
ZNF28	zinc finger protein 28	-3.6	0.0179	NM_006969
ZNF224	zinc finger protein 224	-1.99	0.0485	NM_013398
ZNF204P	zinc finger protein 204, pseudogene	-2.4	0.0268	NR_002722
ZNF148	zinc finger protein 148	-1.97	0.0336	NM_021964
ZNF146	zinc finger protein 146	-2.71	0.007	NM_001099638
ZNF767P	zinc finger family member 767, pseudogene	-2.67	0.0172	NR_027788
ZC3H12A	zinc finger CCCH-type containing 12A; microRNA 6732	17.12	0.0075	NM_025079
ZBTB7A	zinc finger and BTB domain containing 7A	2.71	0.0448	NM_015898
ZBTB4	zinc finger and BTB domain containing 4	2.06	0.0311	NM_001128833
ZBTB39	zinc finger and BTB domain containing 39	2.41	0.0339	NM_014830
ZBTB21	zinc finger and BTB domain containing 21	5.39	0.0156	NM_001098402
ZFAT	zinc finger and AT hook domain containing	-2.43	0.0496	NM_001029939
ZNRF1	zinc and ring finger 1, E3 ubiquitin protein ligase	2.5	0.017	NM_032268
ZFP62	ZFP62 zinc finger protein	-2.2	0.0369	NM_001172638
ZFP36L2	ZFP36 ring finger protein-like 2	3.32	0.0058	NM_006887
ZFP36L1	ZFP36 ring finger protein-like 1	2.91	0.0287	NM_001244698
YPEL3	yippee like 3	2.85	0.0346	NM_001145524
YPEL2	yippee like 2	2.06	0.0206	NM_001005404
YIF1A	Yip1 interacting factor homolog A (S. cerevisiae)	3.14	0.0168	NM_001300861
WBP1L	WW domain binding protein 1-like	2	0.0445	NM_001083913
WAS	Wiskott-Aldrich syndrome	2.74	0.0424	NM_000377
WEE1	WEE1 G2 checkpoint kinase	3	0.0368	NM_001143976
WDR92	WD repeat domain 92	-2.35	0.0246	NM_001256476
WDR19	WD repeat domain 19	-2.73	0.0176	NM_025132
WDR18	WD repeat domain 18	1.94	0.0407	NM_024100
RELB	v-rel avian reticuloendotheliosis viral oncogene homolog B	2.78	0.0338	NM_006509
RELA	v-rel avian reticuloendotheliosis viral oncogene homolog A	4.25	0.007	NM_001145138
VPS9D1	VPS9 domain containing 1	2.48	0.0197	NM_004913
VPS35	VPS35 retromer complex component	-2.77	0.0379	NM_018206
VPS29	VPS29 retromer complex component	-2.21	0.0329	NM_001282150
VPS18	VPS18 CORVET/HOPS core subunit	2.45	0.028	NM_020857
MAFK	v-maf avian musculoaponeurotic fibrosarcoma oncogene homolog K	2.31	0.0183	NM_002360
VOPP1	vesicular, overexpressed in cancer, prosurvival protein 1	3.27	0.0043	NM_001284282
VNN2	vanin 2	-2.6	0.0236	NM_001242350
VARS	valyl-tRNA synthetase	2.43	0.0436	ENST00000375663
AKT2	v-akt murine thymoma viral oncogene homolog 2	5.13	0.0069	NM_001243027
VPS8	vacuolar protein sorting 8 homolog (S. cerevisiae)	-2.34	0.0168	NM_001009921
VPS51	vacuolar protein sorting 51 homolog (S. cerevisiae)	3.12	0.044	NM_013265
VPS45	vacuolar protein sorting 45 homolog (S. cerevisiae)	-2.48	0.0206	NM_001279353
VPS41	vacuolar protein sorting 41 homolog (S. cerevisiae)	-2.73	0.0086	NM_014396
VPS37B	vacuolar protein sorting 37 homolog B (S. cerevisiae)	5.35	0.0058	NM_024667
VPS13B	vacuolar protein sorting 13 homolog B (yeast)	-2.98	0.0083	NM_015243
VAC14	Vac14 homolog (S. cerevisiae)	2.67	0.0226	NM_018052
UCKL1	uridine-cytidine kinase 1-like 1; microRNA 1914	1.79	0.0397	NM_001193379
UCP2	uncoupling protein 2 (mitochondrial, proton carrier)	2.67	0.0154	NM_003355
AC009065.4	Uncharacterized protein [Source:UniProtKB/TrEMBL;Acc:A0A096LP58]	2.56	0.0383	uc059pkt.1
ULK3	unc-51 like kinase 3	2.85	0.0268	NM_001099436
ULK4P3	ULK4 pseudogene 3; ULK4 pseudogene 2	-3.2	0.0394	NR_026859
B3GNT7	UDP-GlcNAc:betaGal beta-1,3-N-acetylglucosaminyltransferase 7	3.35	0.0237	NM_145236
UXT	ubiquitously expressed prefoldin like chaperone	2.18	0.0457	NM_004182
UBLCP1	ubiquitin-like domain containing CTD phosphatase 1	3.23	0.0112	NM_145049
UBE2M	ubiquitin-conjugating enzyme E2M	3.14	0.0176	NM_003969
USP9X	ubiquitin specific peptidase 9, X-linked	2.02	0.0337	NM_001039590
USP20	ubiquitin specific peptidase 20	2.41	0.0264	NM_001008563
URM1	ubiquitin related modifier 1	2.2	0.0244	NM_001135947
UBE2I	ubiquitin conjugating enzyme E2I	2.3	0.0217	NM_003345
UBE2A	ubiquitin conjugating enzyme E2A	2.74	0.0083	NM_001282161
UBALD2	UBA-like domain containing 2	1.95	0.0337	NM_182565
U2AF1L4	U2 small nuclear RNA auxiliary factor 1-like 4	2.74	0.0331	NM_001040425
TYK2	tyrosine kinase 2	2.63	0.0397	NM_003331
TP63	tumor protein p63	2.12	0.0496	NM_001114978
TP53I11	tumor protein p53 inducible protein 11	2.23	0.0264	NM_001258320
TP53INP2	tumor protein p53 inducible nuclear protein 2	2.27	0.0354	NM_021202
TUBB4B	tubulin, beta 4B class IVb	2.16	0.0365	NM_006088
TUBA4A	tubulin, alpha 4a	2.2	0.0243	NM_001278552
TUBB4BP1	tubulin beta 4B class IVb pseudogene 1 [Source:HGNC Symbol;Acc:HGNC:42180]	1.91	0.0368	ENST00000545422
TSPYL1	TSPY-like 1	3	0.0154	NM_003309
TPM3P6	tropomyosin 3 pseudogene 6 [Source:HGNC Symbol;Acc:HGNC:39169]	-1.95	0.0442	ENST00000391998
TRMT1L	tRNA methyltransferase 1 like	-2.37	0.0179	NM_001202423
TRIM8	tripartite motif containing 8	1.97	0.0389	NM_030912
TRIM35	tripartite motif containing 35	2.48	0.0428	NM_001304495
TRIM28	tripartite motif containing 28	2.38	0.0436	NM_005762
TPI1	triosephosphate isomerase 1	2.66	0.0252	NM_000365
TRIOBP	TRIO and F-actin binding protein; nucleolar protein 12	3.23	0.0373	NM_001039141
TNPO2	transportin 2	2.35	0.04	NM_001136195
TMEM259	transmembrane protein 259	2.67	0.0212	NM_001033026
TMEM248	transmembrane protein 248	2.51	0.0168	NM_017994
TMEM222	transmembrane protein 222	2.84	0.0127	NM_032125
TMEM189	transmembrane protein 189	2.06	0.0485	NM_001162505
TMEM185B	transmembrane protein 185B	2.95	0.0337	NM_024121
TMEM184B	transmembrane protein 184B	2.17	0.0389	NM_001195071
TMEM179B	transmembrane protein 179B; microRNA 6748	3.06	0.0075	NM_199337
TMEM165	transmembrane protein 165	-2.17	0.0292	NM_018475
TMEM160	transmembrane protein 160	1.84	0.0455	NM_017854
TMEM14EP	transmembrane protein 14E, pseudogene	-2.41	0.0211	ENST00000408960
TMEM14DP	transmembrane protein 14D, pseudogene [Source:HGNC Symbol;Acc:HGNC:15660]	-2	0.0485	ENST00000422205
TMEM138	transmembrane protein 138	2.35	0.0301	NM_016464
TMEM127	transmembrane protein 127	2.51	0.023	NM_001193304
TMEM110	transmembrane protein 110	1.99	0.0472	ENST00000464769
TMC8	transmembrane channel like 8	3.47	0.0366	NM_152468
TMUB1	transmembrane and ubiquitin-like domain containing 1	4.31	0.0043	NM_001136044
TM9SF1	transmembrane 9 superfamily member 1	2.21	0.0482	NM_001014842
TM7SF3	transmembrane 7 superfamily member 3	-2.9	0.0289	NM_016551
TIMM50	translocase of inner mitochondrial membrane 50 homolog (S. cerevisiae)	2.2	0.0495	NM_001001563
TIMM17B	translocase of inner mitochondrial membrane 17 homolog B (yeast)	2.19	0.0451	NM_001167947
TRPM2	transient receptor potential cation channel, subfamily M, member 2	2.08	0.0451	NM_003307
TGFB1	transforming growth factor beta 1	2.7	0.0193	NM_000660
TFRC	transferrin receptor	2.21	0.0426	NM_001128148
TLE3	transducin-like enhancer of split 3	3.06	0.0298	NM_001105192
TLE1	transducin-like enhancer of split 1 (E(sp1) homolog, Drosophila)	2.32	0.0363	NM_001303103
TFAM	transcription factor A, mitochondrial	-2.05	0.0295	NM_001270782
TRAPPC6B	trafficking protein particle complex 6B	-3.01	0.0141	NM_001079537
TRAPPC1	trafficking protein particle complex 1	2.17	0.0337	NM_001166621
TRAF3IP3	TRAF3 interacting protein 3	-2.59	0.0428	NM_001287754
TANK	TRAF family member-associated NFKB activator	-2.02	0.0427	NM_001199135
TOR3A	torsin family 3, member A	2.16	0.0221	NM_022371
TRADD	TNFRSF1A-associated via death domain	2.14	0.0345	NM_003789
TRAF4	TNF receptor-associated factor 4	2.4	0.0397	NM_004295
TRAF1	TNF receptor-associated factor 1	2.45	0.0404	NM_001190945
TMEM189-UBE2V1	TMEM189-UBE2V1 readthrough	2.06	0.0381	NM_199203
TIMP1	TIMP metallopeptidase inhibitor 1	2.8	0.0217	NM_003254
THBS1	thrombospondin 1	24.36	0.0183	NM_003246
THOC7	THO complex 7	-1.94	0.0458	NM_001285387
TPMT	thiopurine S-methyltransferase	-2.28	0.0368	NM_000367
TGIF1	TGFB-induced factor homeobox 1	1.96	0.0446	NM_001278682
TTC9C	tetratricopeptide repeat domain 9C	-1.85	0.0443	NM_173810
TSPAN18	tetraspanin 18	3.58	0.0095	NM_130783
TSPAN14	tetraspanin 14	2.67	0.017	NM_001128309
TESK1	testis-specific kinase 1; microRNA 4667	3.42	0.0061	NM_006285
TEX261	testis expressed 261	2.49	0.0099	NM_144582
TERF2	telomeric repeat binding factor 2	5.51	0.0051	NM_005652
TCIRG1	T-cell, immune regulator 1, ATPase, H+ transporting, lysosomal V0 subunit A3	2.74	0.0237	NM_006019
TCTA	T-cell leukemia translocation altered	2.4	0.0265	NM_022171
TBC1D7	TBC1 domain family, member 7	3.97	0.0257	NM_001143964
TBC1D17	TBC1 domain family, member 17; microRNA 4750	2.57	0.0341	NM_001168222
TBC1D10A	TBC1 domain family, member 10A	2.72	0.0237	NM_001204240
TAS2R30	taste receptor, type 2, member 30; taste receptor, type 2, member 43; proline rich 4 (lacrimal)	-2.93	0.0388	NM_001097643
TAS2R14	taste receptor, type 2, member 14	-2.38	0.0489	NM_023922
TAS2R10	taste receptor, type 2, member 10	-2.51	0.0315	NM_023921
TAPBP	TAP binding protein (tapasin)	2.92	0.0105	NM_003190
TAF10	TAF10 RNA polymerase II, TATA box binding protein (TBP)-associated factor, 30kDa	4.12	0.0038	NM_006284
TRAJ5	T cell receptor alpha joining 5	-3.22	0.021	OTTHUMT00000410993
TRAJ35	T cell receptor alpha joining 35 (non-functional)	-6.05	0.0077	OTTHUMT00000410963
TRAJ16	T cell receptor alpha joining 16	-6.32	0.0286	OTTHUMT00000410982
STXBP2	syntaxin binding protein 2	3.33	0.0127	NM_001127396
STX7	syntaxin 7	-1.95	0.0379	NM_003569
STX12	syntaxin 12	-2.64	0.0403	NM_177424
SYVN1	synovial apoptosis inhibitor 1, synoviolin	3.08	0.0082	NM_032431
SYNPO	synaptopodin	2.15	0.0314	NM_001109974
SYCP2	synaptonemal complex protein 2	-2.4	0.0268	NM_014258
SYNGR2	synaptogyrin 2	2.65	0.0149	NM_004710
SMARCE1	SWI/SNF related, matrix associated, actin dependent regulator of chromatin, subfamily e, member 1	-2.11	0.0246	NM_003079
SMARCD1	SWI/SNF related, matrix associated, actin dependent regulator of chromatin, subfamily d, member 1	2.88	0.0227	NM_003076
SURF4	surfeit 4	2.53	0.0448	NM_001280788
SOCS3	suppressor of cytokine signaling 3	4.41	0.0458	NM_003955
SOCS1	suppressor of cytokine signaling 1	3.76	0.0099	NM_003745
STRN4	striatin, calmodulin binding protein 4	2.07	0.0272	NM_001039877
SBNO2	strawberry notch homolog 2 (Drosophila)	9.56	0.0016	NM_014963
SREBF2	sterol regulatory element binding transcription factor 2	2.62	0.015	NM_004599
SAMD4A	sterile alpha motif domain containing 4A	4.47	0.0075	NM_001161576
STAU2	staufen double-stranded RNA binding protein 2	-1.88	0.0436	NM_001164380
ST6GALNAC1	ST6 (alpha-N-acetyl-neuraminyl-2,3-beta-galactosyl-1,3)-N-acetylgalactosaminide alpha-2,6-sialyltransferase 1	1.95	0.0311	NM_001289107
SCAP	SREBF chaperone	2.93	0.0154	NM_012235
SRC	SRC proto-oncogene, non-receptor tyrosine kinase	2.11	0.0261	NM_005417
SHFM1P1	split hand/foot malformation (ectrodactyly) type 1 pseudogene 1 [Source:HGNC Symbol;Acc:HGNC:24454]	-1.84	0.0405	ENST00000506694
SF3B4	splicing factor 3b, subunit 4, 49kDa	3.93	0.0039	NM_005850
SF3A1	splicing factor 3a, subunit 1, 120kDa	2.46	0.0287	NM_005877
SF3A2	splicing factor 3a subunit 2	2.49	0.02	NM_007165
SPSB1	splA/ryanodine receptor domain and SOCS box containing 1	2.12	0.0486	NM_025106
SPNS1	spinster homolog 1 (Drosophila)	1.99	0.0233	NM_001142448
SPIN3	spindlin family, member 3	2.61	0.0318	NM_001010862
SPIN1	spindlin 1	-1.96	0.0318	NM_006717
SRM	spermidine synthase	5.51	0.0165	NM_003132
SPATA5	spermatogenesis associated 5	-2.21	0.0289	NM_145207
SPATA2	spermatogenesis associated 2	3.54	0.0107	NM_001135773
SP2	Sp2 transcription factor	1.78	0.0471	NM_003110
SLCO4A1	solute carrier organic anion transporter family, member 4A1	2.02	0.0458	NM_016354
SLC9A8	solute carrier family 9, subfamily A (NHE8, cation proton antiporter 8), member 8	2.05	0.0431	NM_001260491
SLC9A3R1	solute carrier family 9, subfamily A (NHE3, cation proton antiporter 3), member 3 regulator 1; microRNA 3615	4.33	0.0247	NM_004252
SLC7A1	solute carrier family 7 (cationic amino acid transporter, y+ system), member 1	2.16	0.0357	NM_003045
SLC7A5	solute carrier family 7 (amino acid transporter light chain, L system), member 5	22.22	0.0129	NM_003486
SLC44A2	solute carrier family 44 (choline transporter), member 2	2.41	0.0495	NM_001145056
SLC38A5	solute carrier family 38, member 5	4.53	0.0148	NM_033518
SLC35D2	solute carrier family 35 (UDP-GlcNAc/UDP-glucose transporter), member D2	2.74	0.0418	NM_001286990
SLC35A1	solute carrier family 35 (CMP-sialic acid transporter), member A1	-3.24	0.0351	NM_001168398
SLC26A6	solute carrier family 26 (anion exchanger), member 6; microRNA 6824	2.02	0.0295	NM_001040454
SLC25A39	solute carrier family 25, member 39	1.81	0.0451	NM_001143780
SLC25A11	solute carrier family 25 (mitochondrial carrier; oxoglutarate carrier), member 11	2.48	0.045	NM_001165417
SLC2A6	solute carrier family 2 (facilitated glucose transporter), member 6 [Source:HGNC Symbol;Acc:HGNC:11011]	5.23	0.0318	ENST00000625489
SLC16A3	solute carrier family 16 (monocarboxylate transporter), member 3; microRNA 6787	2.87	0.011	NM_001042422
SLC10A3	solute carrier family 10, member 3	2.18	0.0179	NM_001142391
SMYD5	SMYD family member 5	3.05	0.0075	NM_006062
SMAD3	SMAD family member 3	3.55	0.0318	NM_001145102
SSSCA1	Sjogren syndrome/scleroderma autoantigen 1	2.58	0.0485	NM_001303024
SSBP2	single-stranded DNA binding protein 2	-2.35	0.0252	NM_001256732
SSBP4	single stranded DNA binding protein 4	5.61	0.0051	NM_001009998
SIPA1	signal-induced proliferation-associated 1	2.48	0.0208	NM_006747
STAT6	signal transducer and activator of transcription 6, interleukin-4 induced	2.47	0.0337	NM_001178078
SPPL3	signal peptide peptidase like 3	2.83	0.0053	NM_139015
SPPL2B	signal peptide peptidase like 2B	2.23	0.0172	NM_001077238
SIGMAR1	sigma non-opioid intracellular receptor 1	4.26	0.0077	NM_001282205
SHISA5	shisa family member 5	1.83	0.0464	NM_001272065
SHARPIN	SHANK-associated RH domain interactor	3.65	0.0183	NM_030974
SH3GLB2	SH3-domain GRB2-like endophilin B2	2.67	0.0358	NM_001287045
SH3BP1	SH3-domain binding protein 1; pyridoxal (pyridoxine, vitamin B6) phosphatase	3.08	0.0149	NM_018957
SH3BGRL3	SH3 domain binding glutamate-rich protein like 3	2.2	0.0486	NM_031286
SH2B1	SH2B adaptor protein 1	2.88	0.0083	NM_001145795
SETD1A	SET domain containing 1A	2.96	0.0152	NM_014712
SBF1	SET binding factor 1	2.42	0.0485	NM_002972
SERTAD3	SERTA domain containing 3	2.16	0.0244	NM_013368
SERTAD1	SERTA domain containing 1	3.62	0.0271	NM_013376
SERPINB9	serpin peptidase inhibitor, clade B (ovalbumin), member 9	2.04	0.0356	NM_004155
STK11	serine/threonine kinase 11	2.1	0.0317	NM_000455
SRRM2	serine/arginine repetitive matrix 2	2.35	0.0254	NM_016333
SEPT1	septin 1	3.65	0.0193	NM_052838
SEMA7A	semaphorin 7A, GPI membrane anchor (John Milton Hagen blood group)	2.3	0.0176	NM_001146029
SEL1L	sel-1 suppressor of lin-12-like (C. elegans)	-2.38	0.0165	NM_001244984
SCAMP2	secretory carrier membrane protein 2	2.25	0.0224	NM_005697
SECTM1	secreted and transmembrane 1	3.08	0.0181	NM_003004
SEC24A	SEC24 homolog A, COPII coat complex component	2.66	0.0121	NM_001252231
SCFD2	sec1 family domain containing 2	-2.55	0.0256	NM_152540
SLFN12	schlafen family member 12	-2.79	0.0244	NM_001289009
SIK1	salt-inducible kinase 1	8.45	0.0217	ENST00000270162
SACM1L	SAC1 suppressor of actin mutations 1-like (yeast)	-2.56	0.0156	NM_014016
RUNX3	runt-related transcription factor 3	6.91	0.0075	NM_001031680
RUBCN	RUN domain and cysteine-rich domain containing, Beclin 1-interacting protein; microRNA 922	2.44	0.0121	NM_001145642
RUFY1	RUN and FYVE domain containing 1	-2.18	0.0329	NM_001040451
RNY1	RNA, Ro-associated Y1	2.59	0.0455	NR_004391
RPAP3	RNA polymerase II associated protein 3	-2.35	0.0389	NM_001146075
RBM38	RNA binding motif protein 38	4.23	0.0058	NM_001291780
RBM33	RNA binding motif protein 33	2.23	0.0442	NM_053043
RBM27	RNA binding motif protein 27	-1.71	0.0449	NM_018989
RNF38	ring finger protein 38	3.02	0.0088	NM_022781
RNF20	ring finger protein 20, E3 ubiquitin protein ligase	-2.17	0.0336	NM_019592
RNF187	ring finger protein 187	3.54	0.0127	NM_001010858
RNF166	ring finger protein 166	3.86	0.0077	NM_001171815
RNF126	ring finger protein 126	2.14	0.0313	NM_194460
RPF2	ribosome production factor 2 homolog	-2.45	0.0152	NM_001289111
RPLP2	ribosomal protein, large, P2; small nucleolar RNA, H/ACA box 52	2.26	0.0404	NM_001004
RPS6KB2	ribosomal protein S6 kinase, 70kDa, polypeptide 2	2.31	0.0225	NM_003952
RPS12P27	ribosomal protein S12 pseudogene 27	-2.64	0.0211	OTTHUMT00000350345
RPL24P8	ribosomal protein L24 pseudogene 8 [Source:HGNC Symbol;Acc:HGNC:36409]	2.37	0.0493	ENST00000446071
RPL21P44	ribosomal protein L21 pseudogene 44	-3.75	0.0175	NR_027153
RPL10P5	ribosomal protein L10 pseudogene 5 [Source:HGNC Symbol;Acc:HGNC:35724]	2.59	0.0193	ENST00000427719
RAVER1	ribonucleoprotein, PTB-binding 1	2.18	0.0247	NM_133452
RNASEK	ribonuclease, RNase K; chromosome 17 open reading frame 49; RNASEK-C17orf49 readthrough	2.59	0.0252	NM_001004333
RHBDD2	rhomboid domain containing 2	3.98	0.0039	NM_001040456
ARHGAP9	Rho GTPase activating protein 9	3.28	0.0038	NM_001080156
ARHGAP35	Rho GTPase activating protein 35	2.66	0.0442	NM_004491
ARHGAP19	Rho GTPase activating protein 19	-2.38	0.0262	NM_001204300
ARHGDIA	Rho GDP dissociation inhibitor (GDI) alpha	4.65	0.0099	NM_001185077
RTN4IP1	reticulon 4 interacting protein 1	-2.63	0.0268	NM_032730
RCOR3	REST corepressor 3	2.57	0.0155	NM_001136223
RGS19	regulator of G-protein signaling 19	2.11	0.0285	NM_001039467
REEP4	receptor accessory protein 4	2.4	0.0263	NM_025232
RHOG	ras homolog family member G	3.29	0.0038	NM_001665
RHOF	ras homolog family member F (in filopodia)	3.65	0.0058	NM_019034
RHNO1	RAD9-HUS1-RAD1 interacting nuclear orphan 1	2.18	0.0465	NM_001252499
RAD50	RAD50 homolog, double strand break repair protein	-2.31	0.0176	NM_005732
RABEP1	rabaptin, RAB GTPase binding effector protein 1	-1.8	0.0493	NM_001083585
WTH3DI	RAB6C-like; Synthetic construct Homo sapiens clone IMAGE:100016523, MGC:184337 RAB6C-like (LOC150786) mRNA, encodes complete protein.	2.51	0.0396	NM_001077637
RAB35	RAB35, member RAS oncogene family	2.44	0.0154	NM_001167606
RAB1C	RAB1C, member RAS oncogene family pseudogene	2.82	0.0191	OTTHUMT00000052471
RAB1B	RAB1B, member RAS oncogene family	2.65	0.0199	NM_030981
R3HDM1	R3H domain containing 1	2.49	0.0102	NM_001282798
PYGO2	pygopus family PHD finger 2	2	0.0318	NM_138300
PXK	PX domain containing serine/threonine kinase	1.99	0.0466	NM_001289095
P2RY8	purinergic receptor P2Y, G-protein coupled, 8	2.74	0.0129	NM_178129
PUM3	pumilio RNA binding family member 3	-2.64	0.035	NM_014878
PSMD6-AS2	PSMD6 antisense RNA 2	-3.34	0.0411	NR_038286
PLP2	proteolipid protein 2 (colonic epithelium-enriched)	2.23	0.0451	NM_002668
PTPN3	protein tyrosine phosphatase, non-receptor type 3	2.08	0.0386	NM_001145368
PTP4A1P7	protein tyrosine phosphatase type IVA, member 1 pseudogene 7 [Source:HGNC Symbol;Acc:HGNC:41934]	1.87	0.05	ENST00000423476
PPP6R1	protein phosphatase 6, regulatory subunit 1	2.84	0.0249	NM_014931
PPP2R4	protein phosphatase 2A activator, regulatory subunit 4	3.53	0.0053	NM_001193397
PPP1R18	protein phosphatase 1, regulatory subunit 18	2.27	0.0397	ENST00000274853
PPP1R16B	protein phosphatase 1, regulatory subunit 16B	2.83	0.0149	NM_001172735
PDIA4	protein disulfide isomerase family A, member 4	2.5	0.0357	NM_004911
PATL1	protein associated with topoisomerase II homolog 1 (yeast)	2.32	0.0177	NM_152716
PRMT2	protein arginine methyltransferase 2	-2.35	0.0154	NM_001242864
PSMD5	proteasome 26S subunit, non-ATPase 5	-1.99	0.0396	NM_001270427
PTGES2	prostaglandin E synthase 2	2.16	0.0295	NM_001256335
PTGER4P3	prostaglandin E receptor 4 pseudogene 3 [Source:HGNC Symbol;Acc:HGNC:38498]	2.15	0.0318	ENST00000458150
PTGER4	prostaglandin E receptor 4 (subtype EP4)	3.28	0.022	NM_000958
P4HB	prolyl 4-hydroxylase, beta polypeptide	2.99	0.0355	NM_000918
PNRC1	proline-rich nuclear receptor coactivator 1	2.96	0.0149	NM_006813
PRRC2A	proline-rich coiled-coil 2A	3.49	0.013	NM_080686
PRR7	proline rich 7 (synaptic)	2.15	0.0483	NM_001174101
PRR5	proline rich 5 (renal)	2.22	0.0293	NM_001017528
PRR14	proline rich 14	3.69	0.0262	NM_024031
PDCD10	programmed cell death 10	-2.66	0.0092	NM_007217
PFN1	profilin 1	2.45	0.0199	NM_005022
PSENEN	presenilin enhancer gamma secretase subunit	3.67	0.0179	NM_001281532
PBXIP1	pre-B-cell leukemia homeobox interacting protein 1	2.38	0.0238	NM_020524
PRDM4	PR domain containing 4	2.31	0.0211	NM_012406
PRDM1	PR domain containing 1, with ZNF domain	5.51	0.0183	NM_001198
PQLC1	PQ loop repeat containing 1	2.7	0.0268	NM_001146343
PATZ1	POZ (BTB) and AT hook containing zinc finger 1	2.39	0.0291	NM_014323
POU2AF1	POU class 2 associating factor 1	2.63	0.0397	NM_006235
KCNAB2	potassium channel, voltage gated subfamily A regulatory beta subunit 2	3.65	0.024	NM_001199860
PORCN	porcupine homolog (Drosophila)	3.58	0.02	NM_001282167
POM121	POM121 transmembrane nucleoporin	2.09	0.0451	NM_001257190
POMZP3	POM121 and ZP3 fusion	3.75	0.0159	NM_012230
GALNT7	polypeptide N-acetylgalactosaminyltransferase 7	-1.94	0.0331	NM_017423
POLR3B	polymerase (RNA) III (DNA directed) polypeptide B	-1.97	0.0286	NM_001160708
POLR2L	polymerase (RNA) II (DNA directed) polypeptide L, 7.6kDa	4.1	0.0199	NM_021128
POLR2E	polymerase (RNA) II (DNA directed) polypeptide E, 25kDa	3.19	0.0199	NM_002695
POLD4	polymerase (DNA-directed), delta 4, accessory subunit	2.11	0.0352	NM_001256870
PHC1	polyhomeotic homolog 1 (Drosophila)	3.37	0.0124	NM_004426
PKD1P6	polycystic kidney disease 1 (autosomal dominant) pseudogene 6; nuclear pore complex interacting protein pseudogene 1	2.52	0.0126	NR_123721
PCGF5	polycomb group ring finger 5	2.71	0.0245	NM_001256549
PAPOLA	poly(A) polymerase alpha	-1.84	0.0466	NM_001252006
PLK3	polo-like kinase 3	6.72	0.0051	NM_004073
PVRIG	poliovirus receptor related immunoglobulin domain containing	3.36	0.0151	NM_024070
PLAGL2	pleiomorphic adenoma gene-like 2	2.51	0.0451	NM_002657
PLEC	plectin	2.44	0.0086	NM_000445
PLEKHM2	pleckstrin homology domain containing, family M (with RUN domain) member 2	2.29	0.017	NM_015164
PNN	pinin, desmosome associated protein	-1.91	0.0354	NM_002687
PIM3	Pim-3 proto-oncogene, serine/threonine kinase	5.34	0.0077	NM_001001852
PTER	phosphotriesterase related	-1.96	0.0448	NM_001001484
PMVK	phosphomevalonate kinase	2.22	0.0268	NM_006556
PLSCR3	phospholipid scramblase 3; transmembrane protein 256; TMEM256-PLSCR3 readthrough (NMD candidate)	4.19	0.0054	NM_001201576
PLPPR2	phospholipid phosphatase related 2	2.54	0.0247	NM_001170635
PLCB1	phospholipase C, beta 1 (phosphoinositide-specific)	-2.8	0.0172	NM_015192
PHPT1	phosphohistidine phosphatase 1	2.1	0.0311	NM_001135861
PACS1	phosphofurin acidic cluster sorting protein 1	2.66	0.0092	NM_018026
PIP5K1C	phosphatidylinositol-4-phosphate 5-kinase, type I, gamma	3.32	0.0131	NM_001195733
PIGT	phosphatidylinositol glycan anchor biosynthesis class T	3.35	0.0172	NM_001184728
PIGN	phosphatidylinositol glycan anchor biosynthesis class N	-2.13	0.0499	NM_012327
PI4K2A	phosphatidylinositol 4-kinase type 2 alpha	2.54	0.0281	NM_018425
PEMT	phosphatidylethanolamine N-methyltransferase	1.94	0.0451	NM_001267551
PHF6	PHD finger protein 6	-2.03	0.0368	NM_001015877
PHF2	PHD finger protein 2	2.51	0.0413	NM_005392
PHF14	PHD finger protein 14	-2.34	0.0413	NM_014660
PHF1	PHD finger protein 1	6.51	0.0072	NM_002636
PHRF1	PHD and ring finger domains 1	2.15	0.0486	NM_001286581
PER2	period circadian clock 2	2.39	0.0236	NM_022817
PER1	period circadian clock 1; microRNA 6883	6.44	0.0383	NM_002616
PPIF	peptidylprolyl isomerase F	10.37	0.0295	NM_005729
PPIAL4F	peptidylprolyl isomerase A (cyclophilin A)-like 4F; peptidylprolyl isomerase A (cyclophilin A)-like 4D	-3.59	0.0178	NM_001164262
PPIAL4E	peptidylprolyl isomerase A (cyclophilin A)-like 4E	-2.54	0.0339	ENST00000581164
PPIL2	peptidylprolyl isomerase (cyclophilin)-like 2	1.92	0.035	NM_014337
PPIL1	peptidylprolyl isomerase (cyclophilin)-like 1	-1.99	0.0468	NM_016059
PMPCA	peptidase (mitochondrial processing) alpha	2.72	0.0417	NM_001282944
PCNXL3	pecanex-like 3 (Drosophila)	2.55	0.0121	NM_032223
PDLIM2	PDZ and LIM domain 2 (mystique)	2.88	0.0176	NM_021630
PCIF1	PDX1 C-terminal inhibiting factor 1	3.16	0.0272	NM_022104
PCED1A	PC-esterase domain containing 1A	2.83	0.0168	NM_001271168
PCED1B-AS1	PCED1B antisense RNA 1	2.12	0.035	NR_026544
PNPLA2	patatin-like phospholipase domain containing 2	3.4	0.0234	NM_020376
PSPC1	paraspeckle component 1	-1.88	0.0464	NM_001042414
PPDPF	pancreatic progenitor cell differentiation and proliferation factor	8.68	0.0038	NM_024299
PAK1IP1	PAK1 interacting protein 1	-2.27	0.0346	NM_017906
PAF1	PAF1 homolog, Paf1/RNA polymerase II complex component	1.9	0.0302	NM_001256826
P2RX5-TAX1BP3	P2RX5-TAX1BP3 readthrough (NMD candidate)	2.27	0.0395	NR_037928
OSBPL11	oxysterol binding protein-like 11	-2.67	0.0252	NM_022776
OXNAD1	oxidoreductase NAD-binding domain containing 1	-2.23	0.0436	NM_138381
ORC4	origin recognition complex subunit 4	-2.27	0.0181	NM_001190879
ORAI2	ORAI calcium release-activated calcium modulator 2	2.38	0.017	NM_001126340
ORAI1	ORAI calcium release-activated calcium modulator 1	3.5	0.017	NM_032790
OSM	oncostatin M	7.33	0.0047	NM_020530
OR5M10	olfactory receptor, family 5, subfamily M, member 10	2.11	0.0251	NM_001004741
OR2T5	olfactory receptor, family 2, subfamily T, member 5	2	0.0485	NM_001004697
OR10K2	olfactory receptor, family 10, subfamily K, member 2	2.01	0.0264	NM_001004476
NUDT19	nudix hydrolase 19	2.26	0.0355	NM_001105570
NPM1P37	nucleophosmin 1 (nucleolar phosphoprotein B23, numatrin) pseudogene 37 [Source:HGNC Symbol;Acc:HGNC:45216]	-2.31	0.0478	ENST00000403105
NOL4L	nucleolar protein 4-like	3.63	0.0102	NM_001256798
NR4A2	nuclear receptor subfamily 4, group A, member 2	7.65	0.0418	NM_006186
NR4A1	nuclear receptor subfamily 4, group A, member 1	8.53	0.0247	NM_001202233
NFKBID	nuclear factor of kappa light polypeptide gene enhancer in B-cells inhibitor, delta	8.03	0.0289	NM_139239
NFKB2	nuclear factor of kappa light polypeptide gene enhancer in B-cells 2 (p49/p100)	2.64	0.0237	NM_001077494
NFATC1	nuclear factor of activated T-cells, cytoplasmic, calcineurin-dependent 1	2.22	0.0266	NM_001278669
NAF1	nuclear assembly factor 1 ribonucleoprotein	2.14	0.0319	NM_001128931
NSL1	NSL1, MIS12 kinetochore complex component	-1.92	0.036	NM_001042549
NSMCE2	NSE2/MMS21 homolog, SMC5-SMC6 complex SUMO ligase	-1.92	0.0436	NM_173685
CTC-250I14.6	novel transcript, antisense to IER2; Transcript Identified by AceView	3.22	0.0181	ENST00000586483.1
NDRG1	N-myc downstream regulated 1	2.33	0.0438	NM_001135242
NISCH	nischarin	2.01	0.0419	NM_001276293
NIF3L1	NIF3 NGG1 interacting factor 3-like 1	-2.52	0.0438	NM_001136039
NELL2	neural EGFL like 2	-2.71	0.0085	NM_001145107
N4BP2L2	NEDD4 binding protein 2-like 2	-2.1	0.0334	NM_001278432
NCK2	NCK adaptor protein 2	2.21	0.0224	NM_001004720
NACA	nascent polypeptide-associated complex alpha subunit	-2.03	0.0478	NM_001113202
NDOR1	NADPH dependent diflavin oxidoreductase 1	2.48	0.0496	NM_001144026
ND6	NADH dehydrogenase, subunit 6 (complex I)	3.03	0.0353	ENST00000361681
NDUFS8	NADH dehydrogenase (ubiquinone) Fe-S protein 8, 23kDa (NADH-coenzyme Q reductase); microRNA 4691; microRNA 7113	2.97	0.009	NM_002496
NDUFB11	NADH dehydrogenase (ubiquinone) 1 beta subcomplex, 11, 17.3kDa	7.49	0.0039	NM_001135998
NAPEPLD	N-acyl phosphatidylethanolamine phospholipase D	-2.46	0.0193	NM_001122838
MARCKS	myristoylated alanine-rich protein kinase C substrate	3.53	0.0475	NM_002356
MEF2D	myocyte enhancer factor 2D	4.15	0.0038	NM_001271629
MLLT6	myeloid/lymphoid or mixed-lineage leukemia; translocated to, 6	2.17	0.0368	ENST00000611305
MLF2	myeloid leukemia factor 2	2.66	0.0329	NM_005439
MLF1	myeloid leukemia factor 1	2.08	0.0493	NM_001130156
MVB12B	multivesicular body subunit 12B	3.29	0.0421	NM_001011703
MTND1P15	MT-ND1 pseudogene 15	2.21	0.0419	OTTHUMT00000444601
MTCO3P28	MT-CO3 pseudogene 28 [Source:HGNC Symbol;Acc:HGNC:52131]	2.21	0.0453	ENST00000513351
MTCO2P12	MT-CO2 pseudogene 12 [Source:HGNC Symbol;Acc:HGNC:52028]	2.25	0.0221	ENST00000427426
MTCO1P2	MT-CO1 pseudogene 2 [Source:HGNC Symbol;Acc:HGNC:19932]	2.84	0.0311	ENST00000554243
MRE11A	MRE11 homolog A, double strand break repair nuclease	-2.35	0.0352	NM_005590
MPV17L2	MPV17 mitochondrial membrane protein-like 2	2.63	0.0483	NM_032683
MLXIP	MLX interacting protein	2.79	0.0168	ENST00000629738
MLXIP	MLX interacting protein	2.29	0.0441	NM_014938
MAPKAPK2	mitogen-activated protein kinase-activated protein kinase 2	2.52	0.0246	NM_004759
MAP4K2	mitogen-activated protein kinase kinase kinase kinase 2	2.22	0.0228	NM_001307990
MAP3K14	mitogen-activated protein kinase kinase kinase 14	2.36	0.0259	NM_003954
MAP2K7	mitogen-activated protein kinase kinase 7	2.08	0.0366	NM_001297555
MAP2K3	mitogen-activated protein kinase kinase 3	4.43	0.0226	NM_002756
MAP2K2	mitogen-activated protein kinase kinase 2	3.56	0.0382	NM_030662
MAPK1IP1L	mitogen-activated protein kinase 1 interacting protein 1-like	2.77	0.0137	NM_144578
MT-TM	mitochondrially encoded tRNA methionine [Source:HGNC Symbol;Acc:HGNC:7492]	4.3	0.0211	uc064xow.1
MT-TQ	mitochondrially encoded tRNA glutamine [Source:HGNC Symbol;Acc:HGNC:7495]	2.14	0.0428	uc033dml.1
MT-TC	mitochondrially encoded tRNA cysteine [Source:HGNC Symbol;Acc:HGNC:7477]; mitochondrially encoded tRNA tyrosine [Source:HGNC Symbol;Acc:HGNC:7502]	3.55	0.0154	uc064xoz.1
MTND5P20	mitochondrially encoded NADH:ubiquinone oxidoreductase core subunit 5 pseudogene 20 [Source:HGNC Symbol;Acc:HGNC:42300]	2.58	0.0465	ENST00000448677
MTND4LP30	mitochondrially encoded NADH:ubiquinone oxidoreductase core subunit 4L pseudogene 30 [Source:HGNC Symbol;Acc:HGNC:42264]; mitochondrially encoded NADH:ubiquinone oxidoreductase core subunit 4 pseudogene 12 [Source:HGNC Symbol;Acc:HGNC:42199]	2.71	0.0112	ENST00000454092
MTND4LP1	mitochondrially encoded NADH:ubiquinone oxidoreductase core subunit 4L pseudogene 1 [Source:HGNC Symbol;Acc:HGNC:31347]	3.01	0.0123	ENST00000446263
MTIF2	mitochondrial translational initiation factor 2	-2.53	0.0455	NM_001005369
MRPL35	mitochondrial ribosomal protein L35	-2.11	0.0446	NM_016622
MRPL2	mitochondrial ribosomal protein L2	2.01	0.0335	NM_001300848
MINK1	misshapen-like kinase 1	2.27	0.022	NM_001024937
MIDN	midnolin	3.74	0.0087	NM_177401
MAST3	microtubule associated serine/threonine kinase 3	2.29	0.0272	NM_015016
MEPCE	methylphosphate capping enzyme	2.82	0.0358	NM_001194990
MCCC1	methylcrotonoyl-CoA carboxylase 1	-1.98	0.0274	NM_001293273
MSRB2	methionine sulfoxide reductase B2	2.44	0.0339	NM_012228
METRNL	meteorin, glial cell differentiation regulator-like	5.2	0.0355	NM_001004431
MTA2	metastasis associated 1 family member 2	2.05	0.0437	NM_004739
MT2A	metallothionein 2A	2.59	0.0243	NM_005953
MT2P1	metallothionein 2 pseudogene 1 [Source:HGNC Symbol;Acc:HGNC:7407]	3.18	0.0236	ENST00000262499
MT1X	metallothionein 1X	2.54	0.0402	NM_005952
MT1M	metallothionein 1M	2	0.0402	NM_176870
MT1L	metallothionein 1L (gene/pseudogene)	2.78	0.019	NR_001447
MT1JP	metallothionein 1J, pseudogene	2.46	0.0424	NR_036677
MT1IP	metallothionein 1I, pseudogene	2.16	0.0445	NR_003669
MT1DP	metallothionein 1D, pseudogene (functional)	3.68	0.0111	NR_003658
MT1B	metallothionein 1B; metallothionein 1C, pseudogene	3.63	0.0039	NM_005947
MT1A	metallothionein 1A	2.81	0.0264	NM_005946
MTF2	metal response element binding transcription factor 2	-1.87	0.0485	NM_001164391
MESDC1	mesoderm development candidate 1	2.11	0.0318	NM_022566
2009-03-01	membrane associated ring finger 9	2.27	0.0274	NM_138396
MED25	mediator complex subunit 25; microRNA 6800	1.97	0.0457	NM_030973
MED22	mediator complex subunit 22 [Source:HGNC Symbol;Acc:HGNC:11477]	2.89	0.013	ENST00000626118
MED15	mediator complex subunit 15	2.28	0.0272	NM_001003891
MXD4	MAX dimerization protein 4; microRNA 4800	3.06	0.0176	NM_006454
MMP9	matrix metallopeptidase 9	3.14	0.0409	NM_004994
MZB1	marginal zone B and B1 cell-specific protein	2.14	0.0183	NM_016459
MARK2	MAP/microtubule affinity-regulating kinase 2	2.69	0.048	NM_001039469
MOGS	mannosyl-oligosaccharide glucosidase	2.78	0.0301	NM_001146158
MGAT1	mannosyl (alpha-1,3-)-glycoprotein beta-1,2-N-acetylglucosaminyltransferase	3.37	0.0101	NM_001114617
MAN2C1	mannosidase, alpha, class 2C, member 1	2.47	0.0187	NM_001256494
MAN2A2	mannosidase, alpha, class 2A, member 2	3.47	0.0151	NM_006122
MAL	mal, T-cell differentiation protein	2.85	0.0243	NM_002371
MVP	major vault protein; PAXIP1 associated glutamate-rich protein 1	4.39	0.0102	NM_001293204
HLA-S	major histocompatibility complex, class I, S (pseudogene)	2.34	0.0268	OTTHUMT00000076350
HLA-A	major histocompatibility complex, class I, A	2.08	0.037	NM_001242758
MFSD5	major facilitator superfamily domain containing 5	2.4	0.0163	NM_001170790
MFSD12	major facilitator superfamily domain containing 12	2.69	0.0199	NM_001287529
MAF1	MAF1 homolog, negative regulator of RNA polymerase III	1.88	0.0491	NM_032272
LPCAT1	lysophosphatidylcholine acyltransferase 1	3.23	0.0345	NM_024830
KMT5B	lysine (K)-specific methyltransferase 5B	-1.91	0.0445	NM_001300907
KMT2B	lysine (K)-specific methyltransferase 2B	2.65	0.0149	NM_014727
KDM6B	lysine (K)-specific demethylase 6B	5.72	0.0051	NM_001080424
LTB	lymphotoxin beta (TNF superfamily, member 3)	2.07	0.0448	NM_002341
LY6G5B	lymphocyte antigen 6 complex, locus G5B; casein kinase 2, beta polypeptide	3.05	0.0131	ENST00000375864
LY6E	lymphocyte antigen 6 complex, locus E	2.83	0.0448	NM_001127213
LUC7L3	LUC7-like 3 pre-mRNA splicing factor	-2.24	0.0383	NM_006107
LTN1	listerin E3 ubiquitin protein ligase 1	-2.44	0.0228	NM_015565
LIPT1	lipoyltransferase 1	-2.26	0.0254	NM_001204830
LDAH	lipid droplet associated hydrolase	-2.02	0.0486	NM_001282719
LMF2	lipase maturation factor 2	3.12	0.016	NM_033200
LAT	linker for activation of T-cells	3.14	0.0077	NM_001014987
LIG4	ligase IV, DNA, ATP-dependent	-2.6	0.0264	NM_001098268
LFNG	LFNG O-fucosylpeptide 3-beta-N-acetylglucosaminyltransferase; microRNA 4648	2.34	0.0379	NM_001040167
LRCH3	leucine-rich repeats and calponin homology (CH) domain containing 3	2.37	0.0496	NM_032773
LRRN3	leucine rich repeat neuronal 3	-6.04	0.0154	NM_001099658
LRRC8A	leucine rich repeat containing 8 family, member A	2.21	0.0227	NM_001127244
LRRC32	leucine rich repeat containing 32	4.08	0.0251	NM_001128922
LINGO3	leucine rich repeat and Ig domain containing 3	2.04	0.036	NM_001101391
LEO1	LEO1 homolog, Paf1/RNA polymerase II complex component	-2.11	0.0486	NM_001286430
LRP5	LDL receptor related protein 5	2.03	0.0293	NM_001291902
LRP10	LDL receptor related protein 10	4.08	0.0197	NM_014045
LTBP4	latent transforming growth factor beta binding protein 4	3.73	0.0266	NM_001042544
KXD1	KxDL motif containing 1	2.23	0.0429	NM_001171948
KLF3	Kruppel-like factor 3 (basic)	2.6	0.0152	NM_016531
KLF2	Kruppel-like factor 2	6.2	0.0065	NM_016270
KIF21B	kinesin family member 21B	2.17	0.0387	NM_001252100
KIF14	kinesin family member 14	2	0.0451	NM_001305792
KHSRP	KH-type splicing regulatory protein; microRNA 3940	2.3	0.0176	NM_003685
KRTCAP2	keratinocyte associated protein 2	2.76	0.0267	NM_173852
KRTAP16-1	keratin associated protein 16-1	2.9	0.0436	NM_001146182
KLHL21	kelch-like family member 21	2.37	0.0238	NM_014851
KLHDC3	kelch domain containing 3	2.24	0.0345	NM_057161
JUND	jun D proto-oncogene	3.41	0.023	NM_001286968
JUNB	jun B proto-oncogene	5.16	0.0317	NM_002229
JMJD8	jumonji domain containing 8	2.83	0.0179	NM_001005920
JMJD6	jumonji domain containing 6	2.6	0.0496	NM_001081461
JMJD4	jumonji domain containing 4	2.33	0.0245	NM_001161465
JAK3	Janus kinase 3	2.63	0.0422	NM_000215
IQCF3	IQ motif containing F3	2.11	0.0345	NM_001085479
IL2RB	interleukin 2 receptor, beta	3.64	0.015	NM_000878
IL18BP	interleukin 18 binding protein	2.23	0.0197	NM_001039659
IL10RA	interleukin 10 receptor, alpha	2.32	0.0318	NM_001558
IL10	interleukin 10	2.71	0.0413	NM_000572
ISG20L2	interferon stimulated exonuclease gene 20kDa like 2	2.71	0.0141	NM_001303095
ICAM1	intercellular adhesion molecule 1	11.9	0.0495	NM_000201
ITGAX	integrin alpha X	2.16	0.0445	NM_000887
ITGA5	integrin alpha 5	2	0.0289	NM_002205
IMMP2L	inner mitochondrial membrane peptidase subunit 2	-1.9	0.0317	NM_001244606
IGLV3-27	immunoglobulin lambda variable 3-27	2.03	0.0351	OTTHUMT00000321641
IGLV3-25	immunoglobulin lambda variable 3-25	3.08	0.0236	OTTHUMT00000321825
IGLV3-10	immunoglobulin lambda variable 3-10	5	0.0038	OTTHUMT00000321842
IGLV2-28	immunoglobulin lambda variable 2-28 (pseudogene)	4.36	0.0077	OTTHUMT00000321669
IGLV2-23	immunoglobulin lambda variable 2-23	2.48	0.0192	OTTHUMT00000321839
IGLV2-18	immunoglobulin lambda variable 2-18	6.69	0.0038	OTTHUMT00000321836
IGLV2-14	immunoglobulin lambda variable 2-14	4.61	0.0051	OTTHUMT00000321840
IGLV2-11	immunoglobulin lambda variable 2-11	8.61	0.0075	OTTHUMT00000321841
IGLV1-50	immunoglobulin lambda variable 1-50 (non-functional)	3.53	0.0301	OTTHUMT00000321111
IGLV1-41	immunoglobulin lambda variable 1-41 (pseudogene)	3.85	0.0186	OTTHUMT00000321116
IGLV1-40	immunoglobulin lambda variable 1-40	3.04	0.0268	OTTHUMT00000321176
IGLVI-20	immunoglobulin lambda variable (I)-20 (pseudogene)	2.43	0.0281	OTTHUMT00000321847
IGLCOR22-1	immunoglobulin lambda constant/OR22-1 (pseudogene)	2.2	0.0486	OTTHUMT00000075263
IGLC7	immunoglobulin lambda constant 7	3.82	0.0154	OTTHUMT00000320966
IGLC6	immunoglobulin lambda constant 6 (Kern+Oz- marker, gene/pseudogene)	4.21	0.0075	OTTHUMT00000321634
IGLC5	immunoglobulin lambda constant 5 (pseudogene)	2.34	0.0448	OTTHUMT00000321661
IGLC4	immunoglobulin lambda constant 4 (pseudogene)	2.65	0.0127	OTTHUMT00000321666
IGLC3	immunoglobulin lambda constant 3 (Kern-Oz+ marker)	3.38	0.0251	OTTHUMT00000321821
IGKV4-1	immunoglobulin kappa variable 4-1	3.37	0.0039	OTTHUMT00000323037
IGKV3D-7	immunoglobulin kappa variable 3D-7	3.8	0.0059	OTTHUMT00000476805
IGKV3D-20	immunoglobulin kappa variable 3D-20	4	0.0039	OTTHUMT00000323287
IGKV3D-11	immunoglobulin kappa variable 3D-11; immunoglobulin kappa variable 3D-15 (gene/pseudogene)	8.4	0.0032	OTTHUMT00000323138
IGKV3-20	immunoglobulin kappa variable 3-20 [Source:HGNC Symbol;Acc:HGNC:5817]	6.15	0.0038	ENST00000632822
IGKV3-15	immunoglobulin kappa variable 3-15 [Source:HGNC Symbol;Acc:HGNC:5816]	3.89	0.0039	ENST00000632887
IGKV3-11	immunoglobulin kappa variable 3-11 [Source:HGNC Symbol;Acc:HGNC:5815]	5.5	0.0038	ENST00000632088
IGKV3OR2-268	immunoglobulin kappa variable 3/OR2-268 (non-functional)	2.48	0.0121	OTTHUMT00000330418
IGKV2D-30	immunoglobulin kappa variable 2D-30	5.41	0.025	OTTHUMT00000323285
IGKV2D-29	immunoglobulin kappa variable 2D-29	6.49	0.0038	OTTHUMT00000323291
IGKV2D-28	immunoglobulin kappa variable 2D-28	10.1	0.0038	OTTHUMT00000323288
IGKV2D-26	immunoglobulin kappa variable 2D-26	5.36	0.0039	OTTHUMT00000323278
IGKV2D-18	immunoglobulin kappa variable 2D-18 (pseudogene)	4.01	0.0058	OTTHUMT00000323292
IGKV2D-14	immunoglobulin kappa variable 2D-14 (pseudogene)	3.6	0.0093	OTTHUMT00000323140
IGKV2D-10	immunoglobulin kappa variable 2D-10 (pseudogene)	3.99	0.0163	OTTHUMT00000323142
IGKV2-40	immunoglobulin kappa variable 2-40 [Source:HGNC Symbol;Acc:HGNC:5789]	4.68	0.0154	ENST00000632384
IGKV2-40	immunoglobulin kappa variable 2-40 [Source:HGNC Symbol;Acc:HGNC:5789]	4.3	0.0158	ENST00000632811
IGKV2-40	immunoglobulin kappa variable 2-40	3.76	0.0387	OTTHUMT00000476797
IGKV2-4	immunoglobulin kappa variable 2-4 (pseudogene)	4.92	0.0038	OTTHUMT00000323041
IGKV2-30	immunoglobulin kappa variable 2-30 [Source:HGNC Symbol;Acc:HGNC:5785]	5.33	0.0449	ENST00000632910
IGKV2-29	immunoglobulin kappa variable 2-29 (gene/pseudogene)	6.92	0.0019	OTTHUMT00000323390
IGKV2-28	immunoglobulin kappa variable 2-28 [Source:HGNC Symbol;Acc:HGNC:5783]	11.25	0.0045	ENST00000633682
IGKV2-26	immunoglobulin kappa variable 2-26 (pseudogene)	5.01	0.0084	OTTHUMT00000323397
IGKV2-18	immunoglobulin kappa variable 2-18 (pseudogene)	2.36	0.0211	OTTHUMT00000323393
IGKV2-14	immunoglobulin kappa variable 2-14 (pseudogene)	2.24	0.0181	OTTHUMT00000323391
IGKV2OR2-7D	immunoglobulin kappa variable 2/OR2-7D (pseudogene)	2.08	0.0388	OTTHUMT00000468839
IGKV2OR22-4	immunoglobulin kappa variable 2/OR22-4 (pseudogene); immunoglobulin kappa variable 2/OR22-3 (pseudogene)	2.72	0.0205	OTTHUMT00000315425
IGKV1D-43	immunoglobulin kappa variable 1D-43	2.06	0.044	OTTHUMT00000323147
IGKV1D-42	immunoglobulin kappa variable 1D-42 (non-functional)	4.08	0.0281	OTTHUMT00000323148
IGKV1D-39	immunoglobulin kappa variable 1D-39	6.1	0.0043	OTTHUMT00000358519
IGKV1D-37	immunoglobulin kappa variable 1D-37 (non-functional)	4.59	0.0121	OTTHUMT00000358517
IGKV1D-35	immunoglobulin kappa variable 1D-35 (pseudogene)	2.83	0.0211	OTTHUMT00000323275
IGKV1D-33	immunoglobulin kappa variable 1D-33	2.29	0.0371	OTTHUMT00000323274
IGKV1D-27	immunoglobulin kappa variable 1D-27 (pseudogene)	3.66	0.0077	OTTHUMT00000323279
IGKV1D-16	immunoglobulin kappa variable 1D-16	5.25	0.0191	OTTHUMT00000323144
IGKV1D-12	immunoglobulin kappa variable 1D-12	2.93	0.0183	OTTHUMT00000476804
IGKV1-9	immunoglobulin kappa variable 1-9 [Source:HGNC Symbol;Acc:HGNC:5744]	3.85	0.007	ENST00000633273
IGKV1-8	immunoglobulin kappa variable 1-8 [Source:HGNC Symbol;Acc:HGNC:5743]	4.77	0.0075	ENST00000631614
IGKV1-6	immunoglobulin kappa variable 1-6 [Source:HGNC Symbol;Acc:HGNC:5742]	4.19	0.0137	ENST00000632891
IGKV1-39	immunoglobulin kappa variable 1-39 (gene/pseudogene) [Source:HGNC Symbol;Acc:HGNC:5740]	5.06	0.0145	ENST00000631411
IGKV1-37	immunoglobulin kappa variable 1-37 (non-functional) [Source:HGNC Symbol;Acc:HGNC:5739]	4.01	0.0141	ENST00000632103
IGKV1-37	immunoglobulin kappa variable 1-37 (non-functional)	2.19	0.0289	OTTHUMT00000323488
IGKV1-35	immunoglobulin kappa variable 1-35 (pseudogene)	2.68	0.0154	OTTHUMT00000323479
IGKV1-33	immunoglobulin kappa variable 1-33 [Source:HGNC Symbol;Acc:HGNC:5737]	4.24	0.0172	ENST00000634204
IGKV1-33	immunoglobulin kappa variable 1-33 [Source:HGNC Symbol;Acc:HGNC:5737]	4.18	0.0199	ENST00000632835
IGKV1-27	immunoglobulin kappa variable 1-27 [Source:HGNC Symbol;Acc:HGNC:5735]	6.28	0.0039	ENST00000631531
IGKV1-27	immunoglobulin kappa variable 1-27	4.4	0.0135	OTTHUMT00000323389
IGKV1-22	immunoglobulin kappa variable 1-22 (pseudogene)	2.16	0.0271	OTTHUMT00000323395
IGKV1-17	immunoglobulin kappa variable 1-17 [Source:HGNC Symbol;Acc:HGNC:5733]	2.7	0.0161	ENST00000632229
IGKV1-16	immunoglobulin kappa variable 1-16 [Source:HGNC Symbol;Acc:HGNC:5732]	3.4	0.013	ENST00000632011
IGKV1-13	immunoglobulin kappa variable 1-13 (gene/pseudogene)	3.15	0.0193	OTTHUMT00000323396
IGKV1-12	immunoglobulin kappa variable 1-12 [Source:HGNC Symbol;Acc:HGNC:5730]	3.86	0.0181	ENST00000632502
IGKV1OR9-1	immunoglobulin kappa variable 1/OR9-1 (pseudogene) [Source:HGNC Symbol;Acc:HGNC:49473]	4.39	0.0121	ENST00000424370
IGKV1OR-3	immunoglobulin kappa variable 1/OR-3 (pseudogene)	3.5	0.005	OTTHUMT00000037125
IGKV1OR22-5	immunoglobulin kappa variable 1/OR22-5 (pseudogene)	1.97	0.0463	OTTHUMT00000303967
IGKV1OR2-108	immunoglobulin kappa variable 1/OR2-108 (non-functional)	2.12	0.034	OTTHUMT00000330788
IGK	immunoglobulin kappa locus; immunoglobulin kappa variable 1-6; immunoglobulin kappa variable 1-5; immunoglobulin kappa variable 3-11; immunoglobulin kappa variable 1-8; immunoglobulin kappa variable 2-10 (pseudogene); immunoglobulin kappa variable 1-9; immunoglobulin kappa variable 2-23 (pseudogene); immunoglobulin kappa variable 3-20; immunoglobulin kappa variable 1-12; immunoglobulin kappa vari…	2.59	0.0176	BC016380
IGHV7-56	immunoglobulin heavy variable 7-56 (pseudogene)	2.82	0.0211	OTTHUMT00000324622
IGHV7-27	immunoglobulin heavy variable 7-27 (pseudogene)	3.23	0.0235	OTTHUMT00000325164
IGHV5-51	immunoglobulin heavy variable 5-51	4.72	0.0038	OTTHUMT00000324606
IGHV4-61	immunoglobulin heavy variable 4-61	3.29	0.0247	OTTHUMT00000324623
IGHV4-59	immunoglobulin heavy variable 4-59	5.84	0.0211	OTTHUMT00000324619
IGHV4-55	immunoglobulin heavy variable 4-55 (pseudogene)	8.5	0.0039	OTTHUMT00000324601
IGHV4-39	immunoglobulin heavy variable 4-39	4.62	0.0038	OTTHUMT00000325161
IGHV4-31	immunoglobulin heavy variable 4-31	6.15	0.0181	OTTHUMT00000325194
IGHV4-28	immunoglobulin heavy variable 4-28	4.53	0.0151	OTTHUMT00000325156
IGHV4OR15-8	immunoglobulin heavy variable 4/OR15-8 (non-functional)	2.36	0.0277	OTTHUMT00000415968
IGHV3-74	immunoglobulin heavy variable 3-74	3.55	0.0098	OTTHUMT00000324205
IGHV3-73	immunoglobulin heavy variable 3-73	2.11	0.0217	OTTHUMT00000324212
IGHV3-72	immunoglobulin heavy variable 3-72	3.4	0.0368	OTTHUMT00000324210
IGHV3-71	immunoglobulin heavy variable 3-71 (pseudogene)	2.6	0.0187	OTTHUMT00000324226
IGHV3-65	immunoglobulin heavy variable 3-65 (pseudogene)	2.56	0.0345	OTTHUMT00000324618
IGHV3-60	immunoglobulin heavy variable 3-60 (pseudogene)	3.26	0.0101	OTTHUMT00000324602
IGHV3-52	immunoglobulin heavy variable 3-52 (pseudogene)	4.03	0.0038	OTTHUMT00000324604
IGHV3-50	immunoglobulin heavy variable 3-50 (pseudogene)	2.3	0.0327	OTTHUMT00000324610
IGHV3-48	immunoglobulin heavy variable 3-48	3.41	0.0167	OTTHUMT00000324605
IGHV3-47	immunoglobulin heavy variable 3-47 (pseudogene)	5.15	0.0032	OTTHUMT00000324614
IGHV3-43	immunoglobulin heavy variable 3-43	4.33	0.021	OTTHUMT00000325191
IGHV3-41	immunoglobulin heavy variable 3-41 (pseudogene)	2.43	0.0092	OTTHUMT00000325186
IGHV3-35	immunoglobulin heavy variable 3-35 (non-functional)	3.17	0.0075	OTTHUMT00000325174
IGHV3-33-2	immunoglobulin heavy variable 3-33-2 (pseudogene)	2.2	0.0334	OTTHUMT00000325193
IGHV3-33	immunoglobulin heavy variable 3-33	9.64	0.0038	OTTHUMT00000325171
IGHV3-30	immunoglobulin heavy variable 3-30	7.45	0.0042	OTTHUMT00000476921
IGHV3-19	immunoglobulin heavy variable 3-19 (pseudogene)	2.45	0.0495	OTTHUMT00000325668
IGHV3OR16-9	immunoglobulin heavy variable 3/OR16-9 (non-functional)	3.71	0.0047	OTTHUMT00000432530
IGHV3OR16-8	immunoglobulin heavy variable 3/OR16-8 (non-functional)	8.09	0.0014	OTTHUMT00000432095
IGHV3OR16-7	immunoglobulin heavy variable 3/OR16-7 (pseudogene)	3.24	0.0293	OTTHUMT00000469136
IGHV3OR16-6	immunoglobulin heavy variable 3/OR16-6 (pseudogene)	2.44	0.0154	OTTHUMT00000432087
IGHV3OR16-16	immunoglobulin heavy variable 3/OR16-16 (pseudogene) [Source:HGNC Symbol;Acc:HGNC:5640]	2.05	0.0295	ENST00000563644
IGHV3OR16-13	immunoglobulin heavy variable 3/OR16-13 (non-functional)	3.83	0.008	OTTHUMT00000431815
IGHV3OR16-12	immunoglobulin heavy variable 3/OR16-12 (non-functional)	2.51	0.0265	OTTHUMT00000431813
IGHV3OR16-11	immunoglobulin heavy variable 3/OR16-11 (pseudogene)	3.4	0.0119	OTTHUMT00000469128
IGHV3OR16-10	immunoglobulin heavy variable 3/OR16-10 (non-functional)	4.18	0.0085	OTTHUMT00000432092
IGHV3OR15-7	immunoglobulin heavy variable 3/OR15-7 (pseudogene)	3.61	0.0055	OTTHUMT00000415305
IGHV2-70	immunoglobulin heavy variable 2-70 [Source:HGNC Symbol;Acc:HGNC:5577]	6.07	0.0145	uc059ghg.1
IGHV2-26	immunoglobulin heavy variable 2-26	2.33	0.0476	OTTHUMT00000325197
IGHV2OR16-5	immunoglobulin heavy variable 2/OR16-5 (non-functional)	1.93	0.0428	OTTHUMT00000328352
IGHV1-69-2	immunoglobulin heavy variable 1-69-2	7.83	0.0197	OTTHUMT00000479392
IGHV1-69	immunoglobulin heavy variable 1-69	5.77	0.0127	OTTHUMT00000324207
IGHV1-18	immunoglobulin heavy variable 1-18	5.82	0.0038	OTTHUMT00000325664
IGHV1OR15-2	immunoglobulin heavy variable 1/OR15-2 (pseudogene)	8.05	0.0043	OTTHUMT00000431773
IGHVIII-44	immunoglobulin heavy variable (III)-44 (pseudogene)	2.23	0.0431	OTTHUMT00000325159
IGHG4	immunoglobulin heavy constant gamma 4 (G4m marker)	2.57	0.0164	OTTHUMT00000326390
IGHG3	immunoglobulin heavy constant gamma 3 (G3m marker); immunoglobulin heavy variable 4-34; immunoglobulin heavy variable 7-34-1 (pseudogene); immunoglobulin heavy variable 3-23; immunoglobulin heavy variable 1-24; immunoglobulin heavy variable 3-7; immunoglobulin heavy variable 3-11 (gene/pseudogene); immunoglobulin heavy variable 3-21; immunoglobulin heavy variable 3-15; immunoglobulin heavy variab…	12.11	0.0032																								IGHG1
IGHA1	immunoglobulin heavy constant alpha 1	6.01	0.0181	OTTHUMT00000326459
IER5	immediate early response 5	9.1	0.0055	NM_016545
IER3	immediate early response 3	12.16	0.0488	NM_003897
HYOU1	hypoxia up-regulated 1	3.77	0.0032	ENST00000629227
HYOU1	hypoxia up-regulated 1	3.15	0.0039	ENST00000628429
HYOU1	hypoxia up-regulated 1	2.08	0.0197	ENST00000627731
HYOU1	hypoxia up-regulated 1	2.25	0.0228	ENST00000630669
HSD17B11	hydroxysteroid (17-beta) dehydrogenase 11	-2.21	0.0247	NM_016245
HIP1R	huntingtin interacting protein 1 related	2.45	0.035	NM_001303097
P2RY8	Homo sapiens purinergic receptor P2Y, G-protein coupled, 8 (P2RY8), mRNA.; purinergic receptor P2Y, G-protein coupled, 8 [Source:HGNC Symbol;Acc:HGNC:15524]; Homo sapiens purinergic receptor P2Y, G-protein coupled, 8, mRNA (cDNA clone MGC:50878 IMAGE:5787268), complete cds.	2.74	0.0129	NM_178129_2
HIST1H3B	histone cluster 1, H3b	5.52	0.0257	NM_003537
HIST1H3A	histone cluster 1, H3a	4.28	0.0049	NM_003529
HIST1H2BF	histone cluster 1, H2bf	2.42	0.0121	NM_003522
HIST1H2BE	histone cluster 1, H2be	2.28	0.0464	NM_003523
HAT1	histone acetyltransferase 1	-1.8	0.0396	NM_003642
HMHA1	histocompatibility (minor) HA-1	2.22	0.0275	NM_001258328
HMGB3P4	high mobility group box 3 pseudogene 4 [Source:HGNC Symbol;Acc:HGNC:39104]	-1.79	0.0493	ENST00000428776
HMGA1	high mobility group AT-hook 1	2.4	0.0336	NM_002131
HNRNPL	heterogeneous nuclear ribonucleoprotein L	2.55	0.0245	NM_001005335
HNRNPA0	heterogeneous nuclear ribonucleoprotein A0	4.07	0.0039	NM_006805
HES1	hes family bHLH transcription factor 1	4.17	0.0302	NM_005524
HHLA3	HERV-H LTR-associating 3	2.11	0.0318	NM_001031693
HCST	hematopoietic cell signal transducer	4.68	0.0152	NM_001007469
HELZ	helicase with zinc finger	-2.03	0.0457	NM_014877
HHAT	hedgehog acyltransferase	1.82	0.0409	ENST00000631353
HSPE1P11	heat shock protein family E (Hsp10) member 1 pseudogene 11 [Source:HGNC Symbol;Acc:HGNC:49330]	-2.53	0.0397	ENST00000339579
H2AFX	H2A histone family, member X	3.99	0.0324	NM_002105
GIN1	gypsy retrotransposon integrase 1	-2.07	0.0271	NM_017676
GNL2	guanine nucleotide binding protein-like 2 (nucleolar)	-2.59	0.0402	NM_013285
GNB2	guanine nucleotide binding protein (G protein), beta polypeptide 2	3.76	0.0264	NM_005273
GVINP1	GTPase, very large interferon inducible pseudogene 1	-2.74	0.0121	NR_003945
GIMAP8	GTPase, IMAP family member 8	-2.02	0.0498	NM_175571
GIMAP7	GTPase, IMAP family member 7	-4.65	0.0081	NM_153236
GIMAP4	GTPase, IMAP family member 4	-2.72	0.0207	NM_018326
GCHFR	GTP cyclohydrolase I feedback regulator	2.17	0.0193	NM_005258
GCH1	GTP cyclohydrolase 1	3.08	0.0369	NM_000161
GTPBP1	GTP binding protein 1	2.92	0.0127	NM_004286
GRASP	GRP1 (general receptor for phosphoinositides 1)-associated scaffold protein	12.16	0.0126	NM_001271856
GPN2	GPN-loop GTPase 2	2.8	0.0071	NM_018066
GORASP2	golgi reassembly stacking protein 2	2.34	0.0378	NM_001201428
GPAA1	glycosylphosphatidylinositol anchor attachment 1	2.17	0.0181	NM_003801
GSK3A	glycogen synthase kinase 3 alpha	2.67	0.0176	NM_019884
GYS1	glycogen synthase 1 (muscle)	2.32	0.0243	NM_001161587
GRWD1	glutamate-rich WD repeat containing 1	2.69	0.0179	NM_031485
G6PC3	glucose 6 phosphatase, catalytic, 3	2.63	0.0355	NM_138387
GDNF	glial cell derived neurotrophic factor	2.14	0.0363	NM_000514
GEMIN4	gem nuclear organelle associated protein 4	2.91	0.0342	NM_015721
GPBP1L1	GC-rich promoter binding protein 1-like 1	-2	0.0268	NM_021639
GATS	GATS, stromal antigen 3 opposite strand	3.52	0.0197	NM_178831
GSDMD	gasdermin D	2.04	0.0293	NM_024736
GGNBP2	gametogenetin binding protein 2	-2.4	0.0349	NM_024835
GABARAPL1	GABA(A) receptor-associated protein like 1	8.97	0.0053	NM_031412
GPRC5D	G protein-coupled receptor, class C, group 5, member D	2.98	0.0346	NM_018654
GPR132	G protein-coupled receptor 132	8.18	0.014	NM_001278694
GPS2	G protein pathway suppressor 2	1.93	0.0413	NM_004489
FXYD5	FXYD domain containing ion transport regulator 5	2.06	0.0241	NM_001164605
FRA10AC1	fragile site, folic acid type, rare, fra(10)(q23.3) or fra(10)(q24.2) candidate 1	-2.79	0.0102	NM_145246
FOSL2	FOS-like antigen 2	5.89	0.0055	NM_005253
FOXN2	forkhead box N2	-1.84	0.0426	NM_002158
FOXJ3	forkhead box J3	1.75	0.0483	NM_001198850
FPGS	folylpolyglutamate synthase	2.38	0.0366	NM_001018078
FBRS	fibrosin	3.92	0.0076	NM_001105079
FTH1P7	ferritin, heavy polypeptide 1 pseudogene 7 [Source:HGNC Symbol;Acc:HGNC:3994]	2.36	0.0301	ENST00000450676
FERMT3	fermitin family member 3	3.74	0.0252	NM_031471
FCHSD2	FCH and double SH3 domains 2	2.83	0.0183	NM_014824
FCMR	Fc fragment of IgM receptor	2.6	0.0106	NM_001142473
FCER2	Fc fragment of IgE, low affinity II, receptor for (CD23)	3.29	0.0401	NM_001207019
FBXW5	F-box and WD repeat domain containing 5	3.58	0.0351	NM_018998
FBXL5	F-box and leucine-rich repeat protein 5	-2.43	0.0265	NM_001193534
FBXL12	F-box and leucine-rich repeat protein 12	2.13	0.0445	NM_017703
FAR1	fatty acyl CoA reductase 1	-3.31	0.0175	NM_032228
FAM89B	family with sequence similarity 89, member B	3.65	0.0188	NM_001098784
FAM53C	family with sequence similarity 53, member C	2.14	0.0406	NM_001135647
FAM53B	family with sequence similarity 53, member B	3.81	0.0087	NM_014661
FAM46C	family with sequence similarity 46, member C	5.04	0.0281	NM_017709
FAM134A	family with sequence similarity 134, member A	2.8	0.0417	NM_024293
FAM117A	family with sequence similarity 117, member A	3.54	0.0055	NM_030802
FAM102A	family with sequence similarity 102, member A	2.48	0.0193	NM_001035254
LOC81691	exonuclease NEF-sp; Putative RNA exonuclease NEF-sp [Source:UniProtKB/Swiss-Prot;Acc:Q96IC2]; Salzman2013 ANNOTATED, CDS, coding, OVCODE, OVERLAPTX, OVEXON, UTR3, UTR5 best transcript NM_001199053; Salzman2013 ANNOTATED, CDS, coding, INTERNAL, OVCODE, OVERLAPTX, OVEXON best transcript NM_001199053; Salzman2013 ANNOTATED, CDS, coding, OVCODE, OVERLAPTX, OVEXON, UTR3 best transcript NM_001199053; T…	3.49	0.0208	NM_001144924
EIF5A	eukaryotic translation initiation factor 5A	2.07	0.0261	NM_001143760
EIF4EBP2P2	eukaryotic translation initiation factor 4E binding protein 2 pseudogene 2 [Source:HGNC Symbol;Acc:HGNC:49317]	2.23	0.0492	ENST00000563883
EIF4G1	eukaryotic translation initiation factor 4 gamma, 1	2.49	0.0437	NM_001194946
EIF3G	eukaryotic translation initiation factor 3, subunit G	2.48	0.0365	NM_003755
EIF2B3	eukaryotic translation initiation factor 2B, subunit 3 gamma, 58kDa	-2.46	0.0197	NM_001166588
ERF	Ets2 repressor factor	2.12	0.0224	NM_001301035
EBAG9P1	estrogen receptor binding site associated, antigen, 9 pseudogene 1 [Source:HGNC Symbol;Acc:HGNC:45233]	-2.34	0.0365	ENST00000418955
EBAG9	estrogen receptor binding site associated, antigen, 9	-1.99	0.0209	NM_001278938
EDRF1	erythroid differentiation regulatory factor 1	-2.11	0.0389	NM_001202438
EPB41	erythrocyte membrane protein band 4.1	2.1	0.048	NM_001166005
ERGIC2	ERGIC and golgi 2	-2.16	0.0422	NM_016570
ERRFI1	ERBB receptor feedback inhibitor 1	4.1	0.0171	NM_018948
EMC2	ER membrane protein complex subunit 2	-2.09	0.032	NM_014673
ENTHD2	ENTH domain containing 2	2.38	0.041	NM_144679
ERN1	endoplasmic reticulum to nucleus signaling 1	1.86	0.0394	NM_001433
EMD	emerin	5.84	0.0038	NM_000117
ELL2	elongation factor, RNA polymerase II, 2	3.9	0.0231	NM_012081
ELK1	ELK1, member of ETS oncogene family	2.99	0.013	NM_001114123
DMWD	dystrophia myotonica, WD repeat containing	4.68	0.0393	NM_004943
DKC1	dyskeratosis congenita 1, dyskerin; small nucleolar RNA, H/ACA box 36A; small nucleolar RNA, H/ACA box 56; microRNA 664b	-2.16	0.0317	NM_001142463
DYNC1I2	dynein, cytoplasmic 1, intermediate chain 2	-2.57	0.017	NM_001271785
DYRK1B	dual specificity tyrosine-(Y)-phosphorylation regulated kinase 1B	2.55	0.0146	ENST00000625438
DUSP5	dual specificity phosphatase 5	10.97	0.0075	NM_004419
DPY30	dpy-30 histone methyltransferase complex regulatory subunit	-2.67	0.0457	NM_032574
DPY19L4	dpy-19-like 4 (C. elegans)	-1.92	0.0338	NM_181787
DONSON	downstream neighbor of SON; crystallin zeta like 1	-2.84	0.0101	NM_017613
DNAJC7	DnaJ (Hsp40) homolog, subfamily C, member 7	-2.61	0.0197	NM_001144766
DNAJB1	DnaJ (Hsp40) homolog, subfamily B, member 1	3.22	0.0478	NM_001300914
DDIT4	DNA damage inducible transcript 4	4.92	0.0204	NM_019058
DCLRE1C	DNA cross-link repair 1C	-2.24	0.0458	NM_001033855
PPIP5K2	diphosphoinositol pentakisphosphate kinase 2	-2.18	0.0159	NM_001276277
DPP7	dipeptidyl-peptidase 7	3.53	0.0286	NM_013379
DANCR	differentiation antagonizing non-protein coding RNA; microRNA 4449	2.77	0.0388	NR_024031
DGAT1	diacylglycerol O-acyltransferase 1; microRNA 6848	2.32	0.0149	NM_012079
DEXI	Dexi homolog (mouse)	2.11	0.0272	NM_014015
DMKN	dermokine	2.63	0.0428
DERL3	derlin 3	2.32	0.0199	NM_001002862
DENND4B	DENN/MADD domain containing 4B	2.16	0.0342	NM_014856
DENND1C	DENN/MADD domain containing 1C	2.76	0.0264	NM_001290331
DXO	decapping exoribonuclease	2.33	0.0406	ENST00000337523
DCAF13	DDB1 and CUL4 associated factor 13	-1.88	0.0456	NM_015420
CYC1	cytochrome c-1	2.54	0.0386	NM_001916
COX8A	cytochrome c oxidase subunit VIIIA (ubiquitous)	4.83	0.0062	NM_004074
CYB561D2	cytochrome b561 family, member D2	1.88	0.0367	NR_111913
CYB561D2	cytochrome b561 family, member D2	2.64	0.0395	NM_001291284
CYB561A3	cytochrome b561 family, member A3	2.83	0.0219	NM_001161452
CYB5R3	cytochrome b5 reductase 3	2.76	0.0198	NM_000398
CSRNP1	cysteine-serine-rich nuclear protein 1	12.5	0.0075	NM_033027
LOC727896	cysteine and histidine rich domain containing 1 pseudogene	-3.66	0.0095	NR_026659
CST3	cystatin C	4.67	0.0072	NM_000099
CDKN1A	cyclin-dependent kinase inhibitor 1A (p21, Cip1)	4.62	0.0345	NM_000389
CDK16	cyclin-dependent kinase 16	3.18	0.0075	NM_001170460
CNPPD1	cyclin Pas1/PHO80 domain containing 1	3.79	0.0038	NM_015680
CNNM4	cyclin and CBS domain divalent metal cation transport mediator 4	2.04	0.0458	NM_020184
CWC22	CWC22 homolog, spliceosome-associated protein	-2.91	0.0083	NM_020943
CUTA	cutA divalent cation tolerance homolog (E. coli)	2.36	0.0451	NM_001014433
CUL5	cullin 5	-2.23	0.0345	NM_003478
CUL3	cullin 3	-2.11	0.0272	NM_001257197
CTDSP1	CTD small phosphatase 1	2.45	0.0247	NM_001206878
CRTC3	CREB regulated transcription coactivator 3	4.11	0.0038	NM_001042574
CRTC2	CREB regulated transcription coactivator 2	2.76	0.0084	NM_181715
CRAMP1	cramped chromatin regulator homolog 1	2.3	0.0383	NM_020825
CORO7	coronin 7; presequence translocase-associated motor 16 homolog (S. cerevisiae); CORO7-PAM16 readthrough	4.02	0.0101
CBFA2T2	core-binding factor, runt domain, alpha subunit 2; translocated to, 2	3.04	0.0341	NM_001032999
CCS	copper chaperone for superoxide dismutase	2.15	0.0179	NM_005125
CPNE5	copine V	3.06	0.0127	NM_020939
COG5	component of oligomeric golgi complex 5	-2.01	0.0409	NM_001161520
C1QC	complement component 1, q subcomponent, C chain	2.08	0.0284	NM_001114101
C1QB	complement component 1, q subcomponent, B chain	2.52	0.0355	NM_000491
CSF1	colony stimulating factor 1 (macrophage)	3.82	0.0077	NM_000757
CCSER2	coiled-coil serine rich protein 2	2.89	0.0301	NM_001284240
CCDC92	coiled-coil domain containing 92	3.52	0.0164	NM_001304958
CCDC9	coiled-coil domain containing 9	2.52	0.0368	NM_015603
CCDC112	coiled-coil domain containing 112	-3.39	0.0118	NM_001040440
COPE	coatomer protein complex subunit epsilon	2.81	0.0234	NM_007263
COPB2	coatomer protein complex subunit beta 2 (beta prime)	-2.16	0.035	NM_004766
F8A3	coagulation factor VIII-associated 3	2.25	0.0337	ENST00000622749
F8A2	coagulation factor VIII-associated 2	2.13	0.0449	ENST00000369505
COTL1	coactosin-like F-actin binding protein 1	2.28	0.017	NM_021149
CLPTM1L	CLPTM1-like	2.28	0.0244	NM_030782
CSTF3	cleavage stimulation factor, 3 pre-RNA, subunit 3	-2.54	0.0149	NM_001033505
CPSF7	cleavage and polyadenylation specific factor 7	2.5	0.0358	NM_001136040
CMTM7	CKLF-like MARVEL transmembrane domain containing 7	2.06	0.035	NM_138410
CMTM3	CKLF-like MARVEL transmembrane domain containing 3	2.39	0.0458	NM_144601
CHAMP1	chromosome alignment maintaining phosphoprotein 1	2.62	0.0083	NM_001164144
C9orf64	chromosome 9 open reading frame 64	-2.22	0.0357	NM_032307
C7orf26	chromosome 7 open reading frame 26	2.66	0.0301	NM_001303039
C6orf163	chromosome 6 open reading frame 163	-2.13	0.0383	NM_001010868
C6orf1	chromosome 6 open reading frame 1	1.88	0.0398	NM_001008703
C5orf51	chromosome 5 open reading frame 51	-2.18	0.0204	NM_175921
C20orf27	chromosome 20 open reading frame 27	4.11	0.0038	NM_001039140
C20orf194	chromosome 20 open reading frame 194	1.89	0.042	NM_001009984
C17orf62	chromosome 17 open reading frame 62	2.29	0.0181	NM_001033046
C17orf107	chromosome 17 open reading frame 107	2.6	0.0183	NM_001145536
C15orf39	chromosome 15 open reading frame 39	2.93	0.0162	NM_015492
C11orf57	chromosome 11 open reading frame 57	-2.09	0.023	NM_001082969
C10orf76	chromosome 10 open reading frame 76	-2.54	0.0225	NM_024541
C10orf54	chromosome 10 open reading frame 54	3.58	0.0159	NM_022153
CBX6	chromobox homolog 6	3.15	0.0084	NM_001303494
CBX4	chromobox homolog 4	2.16	0.0398	NM_003655
CHRFAM7A	CHRNA7 (cholinergic receptor, nicotinic, alpha 7, exons 5-10) and FAM7A (family with sequence similarity 7A, exons A-E) fusion	-1.98	0.035	NM_148911
CHRNE	cholinergic receptor, nicotinic epsilon	3.09	0.0162	NM_000080
CEPT1	choline/ethanolamine phosphotransferase 1	-2.15	0.0439	NM_001007794
CLCN7	chloride channel, voltage-sensitive 7	1.99	0.0311	NM_001114331
CLCN3P1	chloride channel, voltage-sensitive 3 pseudogene 1 [Source:HGNC Symbol;Acc:HGNC:49775]	-2.11	0.0193	ENST00000423965
CLCN3	chloride channel, voltage-sensitive 3	-2.25	0.0186	NM_001243372
CXCR5	chemokine (C-X-C motif) receptor 5	7.04	0.0055	NM_001716
CXCL16	chemokine (C-X-C motif) ligand 16	2.46	0.0284	NM_001100812
CCR4	chemokine (C-C motif) receptor 4	6.3	0.0338	NM_005508
CHMP6	charged multivesicular body protein 6	2.66	0.035	NM_024591
CCT6A	chaperonin containing TCP1, subunit 6A (zeta 1)	-1.98	0.0343	NM_001009186
CBLN4	cerebellin 4 precursor	2.14	0.0471	NM_080617
CPTP	ceramide-1-phosphate transfer protein	2.85	0.0083	NM_001029885
CDC37	cell division cycle 37; microRNA 1181	3.34	0.0172	NM_007065
CDIPT	CDP-diacylglycerol--inositol 3-phosphatidyltransferase	3.37	0.0065	NM_001286585
CD82	CD82 molecule	2.02	0.0257	NM_001024844
CD81	CD81 molecule	3.74	0.0148	NM_001297649
CD79A	CD79a molecule, immunoglobulin-associated alpha	3.13	0.0044	NM_001783
CD7	CD7 molecule	3.33	0.0131	NM_006137
CD6	CD6 molecule	3.29	0.035	NM_001254750
CD36	CD36 molecule (thrombospondin receptor)	-3.58	0.0234	NM_000072
CASZ1	castor zinc finger 1	2.49	0.0187	NM_001079843
CLPP	caseinolytic mitochondrial matrix peptidase proteolytic subunit	2.46	0.0342	NM_006012
CSNK1G2	casein kinase 1, gamma 2	2.64	0.0169	NM_001319
CRAT	carnitine O-acetyltransferase	2.1	0.0315	NM_000755
CLCF1	cardiotrophin-like cytokine factor 1	3.27	0.0243	NM_001166212
CALU	calumenin	-3.48	0.0039	NM_001130674
CNN2	calponin 2	2.72	0.0265	NM_001303499
CAMTA2	calmodulin binding transcription activator 2	2.98	0.0169	NM_001171166
BRD4	bromodomain containing 4	2.34	0.0161	NM_014299
BAZ2B	bromodomain adjacent to zinc finger domain 2B	-1.95	0.0381	NM_001289975
BAHD1	bromo adjacent homology domain containing 1	2.73	0.0121	NM_001301132
BCRP3	breakpoint cluster region pseudogene 3	2.14	0.0435	NR_024494
BRCC3P1	BRCA1/BRCA2-containing complex subunit 3 pseudogene 1 [Source:HGNC Symbol;Acc:HGNC:51444]	-2.41	0.021	ENST00000508559
BRCC3	BRCA1/BRCA2-containing complex subunit 3	-2.34	0.0413	NM_001018055
BAP1	BRCA1 associated protein 1	2.5	0.0378	NM_004656
BMS1P5	BMS1 ribosome biogenesis factor pseudogene 5	-2.45	0.0289	NR_003611
BLK	BLK proto-oncogene, Src family tyrosine kinase	2.52	0.0268	NM_001715
BLOC1S3	biogenesis of lysosomal organelles complex-1, subunit 3	3.12	0.0188	NM_212550
BET1L	Bet1 golgi vesicular membrane trafficking protein-like	2.92	0.006	NM_001098787
BAX	BCL2-associated X protein	2.93	0.0181	NM_001291428
BAG6	BCL2 associated athanogene 6	3.47	0.0077	NM_001199697
BCL9L	B-cell CLL/lymphoma 9-like	2.08	0.0234	NM_182557
BCL3	B-cell CLL/lymphoma 3; microRNA 8085	5.58	0.0061	NM_005178
BSG	basigin (Ok blood group)	3.01	0.0105	NM_001728
BLZF1	basic leucine zipper nuclear factor 1	-2.69	0.0168	NM_003666
BHLHE40	basic helix-loop-helix family, member e40	6.65	0.0262	NM_003670
BANF1	barrier to autointegration factor 1	2.54	0.0368	NM_001143985
BBS9	Bardet-Biedl syndrome 9	-2.44	0.0208	NM_001033604
BBS7	Bardet-Biedl syndrome 7	-2.38	0.0234	NM_018190
BBS10	Bardet-Biedl syndrome 10	-2.4	0.0257	NM_024685
AMBRA1	autophagy/beclin-1 regulator 1	1.73	0.045	NM_001267782
ATG9A	autophagy related 9A	2.3	0.0246	NM_001077198
ATG4D	autophagy related 4D, cysteine peptidase	3.13	0.0146	NM_001281504
ATG2A	autophagy related 2A	3.38	0.0181	NM_015104
ATP6AP1	ATPase, H+ transporting, lysosomal accessory protein 1	2.62	0.0211	NM_001183
ATP6V0B	ATPase, H+ transporting, lysosomal 21kDa, V0 subunit b	2.84	0.0184	NM_001039457
ATP6V0CP3	ATPase, H+ transporting, lysosomal 16kDa, V0 subunit c pseudogene 3	2.77	0.0172	NR_037141
ATP6V0C	ATPase, H+ transporting, lysosomal 16kDa, V0 subunit c	2.79	0.0199	NM_001198569
ATP2A3	ATPase, Ca++ transporting, ubiquitous	3.46	0.0092	NM_005173
ATP8B2	ATPase, aminophospholipid transporter, class I, type 8B, member 2	1.92	0.0383	NM_001005855
ATP13A2	ATPase type 13A2	3.33	0.0131	NM_001141973
ATP5J2	ATP synthase, H+ transporting, mitochondrial Fo complex subunit F2	2.29	0.0311	NM_001003713
ATP5G2P3	ATP synthase, H+ transporting, mitochondrial Fo complex subunit C2 (subunit 9) pseudogene 3 [Source:HGNC Symbol;Acc:HGNC:42187]	2.63	0.0242	ENST00000429083
ATP5G2P1	ATP synthase, H+ transporting, mitochondrial Fo complex subunit C2 (subunit 9) pseudogene 1 [Source:HGNC Symbol;Acc:HGNC:844]	2.99	0.0411	ENST00000433580
ATP5G2	ATP synthase, H+ transporting, mitochondrial Fo complex subunit C2 (subunit 9)	2.86	0.0122	NM_001002031
ATP5F1	ATP synthase, H+ transporting, mitochondrial Fo complex subunit B1	-1.94	0.0338	NM_001688
ATP5D	ATP synthase, H+ transporting, mitochondrial F1 complex, delta subunit	6.27	0.0055	NM_001001975
ABCA7	ATP binding cassette subfamily A member 7	2.49	0.0148	NM_019112
ATM	ATM serine/threonine kinase	-2.21	0.0176	NM_000051
ATXN2L	ataxin 2-like	2.78	0.0428	NM_001308230
ATXN1L	ataxin 1-like	2.39	0.0335	NM_001137675
ARID5B	AT rich interactive domain 5B (MRF1-like)	2.49	0.0396	NM_001244638
ARID5A	AT rich interactive domain 5A (MRF1-like)	2.55	0.0254	NM_212481
DNPEP	aspartyl aminopeptidase	2.31	0.035	NM_012100
ARSD	arylsulfatase D	1.75	0.0483	NM_001669
ARSA	arylsulfatase A	2.35	0.028	NM_000487
ARRDC2	arrestin domain containing 2	4.11	0.0496	NM_001025604
ARMC1	armadillo repeat containing 1	-2.01	0.0418	NM_001286702
RNPEPL1	arginyl aminopeptidase (aminopeptidase B)-like 1	3.4	0.0226	NM_018226
AGAP2	ArfGAP with GTPase domain, ankyrin repeat and PH domain 2	2.21	0.0437	NM_001122772
ARAF	A-Raf proto-oncogene, serine/threonine kinase	2.05	0.0211	NM_001256196
APOBEC3D	apolipoprotein B mRNA editing enzyme, catalytic polypeptide-like 3D	2.71	0.0266	NM_152426
APOBEC3C	apolipoprotein B mRNA editing enzyme, catalytic polypeptide-like 3C	2.26	0.0386	NM_014508
APH1A	APH1A gamma secretase subunit	2.84	0.0176	NM_001077628
ANO6	anoctamin 6	2.09	0.047	NM_001025356
ANKRD62	ankyrin repeat domain 62	2.73	0.0152	NM_001277333
ANKRD46	ankyrin repeat domain 46	-1.89	0.0264	NM_001270377
ASB6	ankyrin repeat and SOCS box containing 6	3	0.0237	NM_001202403
APBB3	amyloid beta (A4) precursor protein-binding, family B, member 3; microRNA 6831	2.95	0.0492	NM_006051
APBB1	amyloid beta (A4) precursor protein-binding, family B, member 1 (Fe65)	2.34	0.0307	NM_001164
AES	amino-terminal enhancer of split	2.4	0.0176	NM_001130
ALKBH7	alkB homolog 7	2.57	0.0383	NM_032306
ALKBH6	alkB homolog 6	2.3	0.0455	NM_001297701
ALKBH5	alkB homolog 5, RNA demethylase	2.18	0.0209	NM_017758
ALG11	ALG11, alpha-1,2-mannosyltransferase; UTP14, U3 small nucleolar ribonucleoprotein, homolog C (yeast)	-2.84	0.0221	NM_001004127
ALDH1L1	aldehyde dehydrogenase 1 family, member L1	2.16	0.0446	NM_001270364
AKIRIN1	akirin 1	2.12	0.0197	NM_001136275
AAED1	AhpC/TSA antioxidant enzyme domain containing 1	2.16	0.0181	NM_153698
ACD	adrenocortical dysplasia homolog (mouse)	1.94	0.0457	NM_001082486
ARL8A	ADP-ribosylation factor like GTPase 8A	2.53	0.0148	NM_001256129
ARL6IP5	ADP-ribosylation factor like GTPase 6 interacting protein 5	-2.22	0.0364	NM_006407
ARL4C	ADP-ribosylation factor like GTPase 4C	4.06	0.0265	NM_001282431
ARL4A	ADP-ribosylation factor like GTPase 4A	5.66	0.0386	NM_001037164
ADNP2	ADNP homeobox 2	2.29	0.0331	NM_014913
ADRM1	adhesion regulating molecule 1	2.89	0.0234	NM_001281437
ADCY7	adenylate cyclase 7	2.68	0.044	NM_001114
ASXL1	additional sex combs like transcriptional regulator 1	3.15	0.0339	NM_001164603
AP2A2	adaptor-related protein complex 2, alpha 2 subunit	2.76	0.0121	NM_012305
AP1M1	adaptor-related protein complex 1, mu 1 subunit	2.57	0.0224	NM_001130524
ADAM19	ADAM metallopeptidase domain 19	1.9	0.0402	NM_033274
ADAM15	ADAM metallopeptidase domain 15	2.44	0.032	NM_001261464
ACSS1	acyl-CoA synthetase short-chain family member 1	2.61	0.0307	NM_001252675
ATF4	activating transcription factor 4	2.17	0.0455	NM_001675
ACP2	acid phosphatase 2, lysosomal	2.08	0.0319	NM_001302489
ABHD14B	abhydrolase domain containing 14B	2.68	0.035	NM_001146314
AKAP9	A kinase (PRKA) anchor protein 9	-2.31	0.0356	NM_005751
PGLS	6-phosphogluconolactonase	2.32	0.0193	NM_012088
OGFOD3	2-oxoglutarate and iron-dependent oxygenase domain containing 3	2.26	0.0386	NM_024648
AGPAT2	1-acylglycerol-3-phosphate O-acyltransferase 2	2.27	0.0465	NM_001012727
AGPAT1	1-acylglycerol-3-phosphate O-acyltransferase 1; microRNA 6721	2.71	0.0307	NM_006411
